# Supplementary material for: 2-[(E)-(Morpholin-4-yl­imino)­meth­yl]-6-(morpholin-4-ylmeth­yl)phenol
Source: Acta Crystallogr Sect E Struct Rep Online. 2013 Sep 21;69(Pt 10):o1571. doi: 10.1107/S160053681302566X (PMC3790431; doi:10.1107/S160053681302566X)
Supplement: Supplementary file 1 [file e-69-o1571-sup1.cif]

##############################################################################
#                                                                            #
# This CIF contains the data in a paper accepted for publication in          #
# Acta Crystallographica Section E. It conforms to the requirements of       #
# Notes for Authors for Acta Crystallographica Section E, and has been       #
# peer reviewed under the auspices of the IUCr Commission on Journals.       #
#                                                                            #
# Full details of the Crystallographic Information File format               #
# are given in the paper "The Crystallographic Information File (CIF):       #
# a New Standard Archive File for Crystallography" by S. R. Hall, F. H.      #
# Allen and I. D. Brown [Acta Cryst. (1991), A47, 655-685].                  #
#                                                                            #
# The current version of the core CIF dictionary is obtainable from          #
# ftp://ftp.iucr.org/pub/cif_core.dic.                                       #
#                                                                            #
# Software is freely available for graphical display of the structure(s)     #
# in this CIF. For information consult the CIF software page                 #
# http://www.iucr.org/resources/cif/software.                                #
#                                                                            #
# This file may be used for bona fide research purposes within the           #
# scientific community so long as proper attribution is given to the journal # 
# article from which it was obtained.                                        #
#                                                                            #
##############################################################################
data_global
_audit_creation_method     'PLATON <TABLE ACC> option'
_journal_date_recd_electronic     2013-09-16
_journal_date_accepted     2013-09-17
_journal_name_full     'Acta Crystallographica, Section E'
_journal_year     2013
_journal_volume     69
_journal_issue     10
_journal_page_first     o1571
_journal_page_last     o1571
_journal_paper_category     QO
_journal_paper_doi     10.1107/S160053681302566X
_journal_coeditor_code     TK5257
_publ_contact_author_name
; Dr. Mehmet Akkurt
;
_publ_contact_author_address
; Department of Physics
  Faculty of Sciences
  Erciyes University
  38039 Kayseri
  Turkey
;
_publ_contact_author_email     akkurt@erciyes.edu.tr
_publ_contact_author_fax     '+90-352-4374933'
_publ_contact_author_phone     '+90-352-2076666 ext. 33106'
_publ_section_title
;
2-[(<i>E</i>)-(Morpholin-4-ylimino)methyl]-6-(morpholin-4-ylmethyl)phenol
;
loop_
    _publ_author_name
    _publ_author_footnote
    _publ_author_address
    'Mehmet Akkurt' .
; Department of Physics,
  Faculty of Sciences,
  Erciyes University,
  38039 Kayseri,
  Turkey
;
    'Aliasghar Jarrahpour' .
;
Department of Chemistry,
College of Sciences,
Shiraz University,
71454 Shiraz,
Iran
;
    'Mehdi Mohammadi Chermahini' .
;
Department of Chemistry,
College of Sciences,
Shiraz University,
71454 Shiraz,
Iran
;
    'Mahdi Aberi' .
;
Department of Chemistry,
College of Sciences,
Shiraz University,
71454 Shiraz,
Iran
;
    'Orhan B\"uy\"ukg\"ung\"or' .
;
   Department of Physics,
   Faculty of Arts and Sciences,
   Ondokuz May\?is University,
   55139 Samsun,
   Turkey
;
_publ_section_synopsis     .
data_I
_database_code_depnum_ccdc_archive 'CCDC 961399'
_chemical_name_systematic
;
2-[(<i>E</i>)-(Morpholin-4-ylimino)methyl]-6-(morpholin-4-ylmethyl)phenol
;
_chemical_name_common     ?
_chemical_formula_moiety     'C16 H23 N3 O3'
_chemical_formula_sum     'C16 H23 N3 O3'
_chemical_formula_structural     ?
_chemical_formula_iupac     'C16 H23 N3 O3'
_chemical_formula_weight     305.37
_chemical_melting_point     ?
_symmetry_cell_setting     monoclinic
_symmetry_space_group_name_H-M     'P 21/c'
_symmetry_space_group_name_Hall     '-P 2ybc'
loop_
    _symmetry_equiv_pos_site_id
    _symmetry_equiv_pos_as_xyz
    1 x,y,z
    2 -x,1/2+y,1/2-z
    3 -x,-y,-z
    4 x,1/2-y,1/2+z
_cell_length_a     9.0074(6)
_cell_length_b     15.7781(14)
_cell_length_c     11.3083(7)
_cell_angle_alpha     90
_cell_angle_beta     99.052(5)
_cell_angle_gamma     90
_cell_volume     1587.1(2)
_cell_formula_units_Z     4
_cell_measurement_reflns_used     17755
_cell_measurement_theta_min     2.23
_cell_measurement_theta_max     27.34
_cell_measurement_temperature     296(2)
_cell_special_details
;
;
_exptl_crystal_description     'shapeless'
_exptl_crystal_colour     'yellow'
_exptl_crystal_size_max     0.510
_exptl_crystal_size_mid     0.323
_exptl_crystal_size_min     0.090
_exptl_crystal_size_rad     ?
_exptl_crystal_density_diffrn     1.278
_exptl_crystal_density_meas     ?
_exptl_crystal_density_method     'Not Measured'
_exptl_crystal_F_000     656
loop_
    _exptl_crystal_face_index_h
    _exptl_crystal_face_index_k
    _exptl_crystal_face_index_l
    _exptl_crystal_face_perp_dist
    1 0 0 0.0570
    -1 0 0 0.0540
    0 1 0 0.2540
    0 -1 0 0.2490
    3 2 9 0.1710
    -2 -1 -7 0.1780
    1 -3 4 0.1750
    5 -3 4 0.1160
    1 -1 0 0.1200
    3 4 0 0.1810
_exptl_absorpt_coefficient_mu     0.089
_exptl_absorpt_correction_type     integration
_exptl_absorpt_process_details     '(X-RED32; Stoe & Cie, 2002)'
_exptl_absorpt_correction_T_min     0.9605
_exptl_absorpt_correction_T_max     0.9902
_exptl_special_details
;
;
_diffrn_ambient_temperature     296(2)
_diffrn_radiation_type     'Mo K\a'
_diffrn_radiation_wavelength     0.71073
_diffrn_radiation_monochromator     'plane graphite'
_diffrn_measurement_device_type     'STOE IPDS 2'
_diffrn_measurement_device     '2-circle goniometer'
_diffrn_measurement_method     '\w-scans'
_diffrn_detector_area_resol_mean     6.67
_diffrn_reflns_number     23637
_diffrn_reflns_av_R_equivalents     0.0887
_diffrn_reflns_av_sigmaI/netI     0.0494
_diffrn_reflns_theta_min     2.23
_diffrn_reflns_theta_max     26.50
_diffrn_reflns_theta_full     25.24
_diffrn_measured_fraction_theta_max     1.000
_diffrn_measured_fraction_theta_full     1.000
_diffrn_reflns_limit_h_min     -11
_diffrn_reflns_limit_h_max     11
_diffrn_reflns_limit_k_min     -19
_diffrn_reflns_limit_k_max     19
_diffrn_reflns_limit_l_min     -14
_diffrn_reflns_limit_l_max     14
_diffrn_reflns_reduction_process
;
;
_refine_special_details
;
Refinement on <i>F</i>^2^ for ALL reflections except those flagged by the user
for potential systematic errors. Weighted <i>R</i>-factors <i>wR</i> and all
goodnesses of fit <i>S</i> are based on <i>F</i>^2^, conventional
<i>R</i>-factors <i>R</i> are based on <i>F</i>, with <i>F</i> set to zero for
negative <i>F</i>^2^. The observed criterion of <i>F</i>^2^ > \s(<i>F</i>^2^)
is used only for calculating -<i>R</i>-factor-obs <i>etc</i>. and is not
relevant to the choice of reflections for refinement. <i>R</i>-factors based
on <i>F</i>^2^ are statistically about twice as large as those based on
<i>F</i>, and <i>R</i>-factors based on ALL data will be even larger.
;
_reflns_number_total     3289
_reflns_number_gt     1955
_reflns_threshold_expression     'I>2\s(I)'
_refine_ls_structure_factor_coef     Fsqd
_refine_ls_matrix_type     full
_refine_ls_R_factor_all     0.1146
_refine_ls_R_factor_gt     0.0579
_refine_ls_wR_factor_gt     0.1046
_refine_ls_wR_factor_ref     0.1227
_refine_ls_goodness_of_fit_ref     1.031
_refine_ls_restrained_S_all     1.031
_refine_ls_number_reflns     3289
_refine_ls_number_parameters     199
_refine_ls_number_restraints     0
_refine_ls_number_constraints     ?
_refine_ls_hydrogen_treatment     constr
_refine_ls_weighting_scheme     calc
_refine_ls_weighting_details
                      'W=1/[\S^2^(FO^2^)+(0.0519P)^2^] WHERE P=(FO^2^+2FC^2^)/3'
_atom_sites_solution_hydrogens     geom
_atom_sites_solution_primary     ?
_atom_sites_solution_secondary     ?
_refine_ls_shift/su_max     0.000
_refine_ls_shift/su_mean     0.000
_refine_diff_density_max     0.125
_refine_diff_density_min     -0.118
_refine_ls_extinction_method     'none'
_refine_ls_abs_structure_details     ?
_refine_ls_abs_structure_Flack     .
loop_
    _atom_type_symbol
    _atom_type_description
    _atom_type_scat_dispersion_real
    _atom_type_scat_dispersion_imag
    _atom_type_scat_source
    C C 0.0033 0.0016 ' International Tables Vol C Tables 4.2.6.8 and 6.1.1.4'
    H H 0.0000 0.0000 ' International Tables Vol C Tables 4.2.6.8 and 6.1.1.4'
    N N 0.0061 0.0033 ' International Tables Vol C Tables 4.2.6.8 and 6.1.1.4'
    O O 0.0106 0.0060 ' International Tables Vol C Tables 4.2.6.8 and 6.1.1.4'
_computing_data_collection     'X-AREA (Stoe & Cie, 2002)'
_computing_cell_refinement     'X-AREA (Stoe & Cie, 2002)'
_computing_data_reduction     'X-RED32 (Stoe & Cie, 2002)'
_computing_structure_solution     'SHELXS-97 (Sheldrick, 2008)'
_computing_structure_refinement     'SHELXL-97 (Sheldrick, 2008)'
_computing_molecular_graphics     'ORTEP-3 for Windows (Farrugia, 2012)'
_computing_publication_material
                                'WinGX (Farrugia, 2012) and PLATON (Spek, 2009)'
loop_
    _atom_site_type_symbol
    _atom_site_label
    _atom_site_fract_x
    _atom_site_fract_y
    _atom_site_fract_z
    _atom_site_U_iso_or_equiv
    _atom_site_thermal_displace_type
    _atom_site_calc_flag
    _atom_site_refinement_flags
    _atom_site_occupancy
    _atom_site_disorder_assembly
    _atom_site_disorder_group
    O O1 0.7886(2) 0.05694(15) 0.26574(16) 0.0912(9) Uani d . 1.000 . .
    O O2 0.46117(17) 0.15800(11) 0.73906(12) 0.0586(5) Uani d . 1.000 . .
    O O3 0.15802(19) 0.22570(11) 1.21636(13) 0.0659(6) Uani d . 1.000 . .
    N N1 0.7555(2) 0.12192(11) 0.49469(14) 0.0497(6) Uani d . 1.000 . .
    N N2 0.3995(2) 0.13953(12) 0.95782(15) 0.0500(6) Uani d . 1.000 . .
    N N3 0.2980(2) 0.14585(12) 1.03797(14) 0.0514(6) Uani d . 1.000 . .
    C C1 0.7095(3) 0.03684(16) 0.4572(2) 0.0669(9) Uani d . 1.000 . .
    C C2 0.8012(4) 0.00352(19) 0.3670(2) 0.0838(11) Uani d . 1.000 . .
    C C3 0.8362(4) 0.1393(2) 0.3018(2) 0.0859(13) Uani d . 1.000 . .
    C C4 0.7453(3) 0.17607(16) 0.38952(19) 0.0614(8) Uani d . 1.000 . .
    C C5 0.6625(3) 0.15608(18) 0.57868(19) 0.0667(9) Uani d . 1.000 . .
    C C6 0.7055(3) 0.12328(14) 0.70585(18) 0.0523(8) Uani d . 1.000 . .
    C C7 0.5991(2) 0.12627(13) 0.78287(18) 0.0467(7) Uani d . 1.000 . .
    C C8 0.6357(2) 0.09994(13) 0.90283(18) 0.0452(7) Uani d . 1.000 . .
    C C9 0.7809(3) 0.07110(14) 0.9425(2) 0.0562(8) Uani d . 1.000 . .
    C C10 0.8869(3) 0.06887(16) 0.8678(2) 0.0629(9) Uani d . 1.000 . .
    C C11 0.8489(3) 0.09507(15) 0.7501(2) 0.0600(9) Uani d . 1.000 . .
    C C12 0.5296(3) 0.10624(14) 0.98800(18) 0.0501(8) Uani d . 1.000 . .
    C C13 0.2093(3) 0.22298(16) 1.01350(19) 0.0584(9) Uani d . 1.000 . .
    C C14 0.0910(3) 0.22850(19) 1.0939(2) 0.0691(10) Uani d . 1.000 . .
    C C15 0.2348(3) 0.14835(18) 1.2391(2) 0.0707(10) Uani d . 1.000 . .
    C C16 0.3593(3) 0.13650(15) 1.16513(18) 0.0566(8) Uani d . 1.000 . .
    H H1A 0.60400 0.03710 0.42230 0.0800 Uiso c RU 1.000 . .
    H H1B 0.72160 -0.00030 0.52650 0.0800 Uiso c RU 1.000 . .
    H H2 0.40790 0.15670 0.79150 0.0880 Uiso c RU 1.000 . .
    H H2A 0.90580 -0.00040 0.40360 0.1010 Uiso c RU 1.000 . .
    H H2B 0.76680 -0.05290 0.34220 0.1010 Uiso c RU 1.000 . .
    H H3A 0.82770 0.17570 0.23190 0.1030 Uiso c RU 1.000 . .
    H H3B 0.94120 0.13770 0.33800 0.1030 Uiso c RU 1.000 . .
    H H4A 0.78230 0.23230 0.41320 0.0740 Uiso c RU 1.000 . .
    H H4B 0.64110 0.18110 0.35220 0.0740 Uiso c RU 1.000 . .
    H H5A 0.55830 0.14180 0.55030 0.0800 Uiso c RU 1.000 . .
    H H5B 0.67080 0.21740 0.57950 0.0800 Uiso c RU 1.000 . .
    H H9 0.80660 0.05290 1.02130 0.0670 Uiso c RU 1.000 . .
    H H10 0.98380 0.04990 0.89600 0.0750 Uiso c RU 1.000 . .
    H H11 0.92120 0.09370 0.69980 0.0720 Uiso c RU 1.000 . .
    H H12 0.55720 0.08570 1.06540 0.0600 Uiso c RU 1.000 . .
    H H13A 0.16130 0.22320 0.93050 0.0700 Uiso c RU 1.000 . .
    H H13B 0.27480 0.27200 1.02640 0.0700 Uiso c RU 1.000 . .
    H H14A 0.03510 0.28090 1.07820 0.0830 Uiso c RU 1.000 . .
    H H14B 0.02110 0.18170 1.07680 0.0830 Uiso c RU 1.000 . .
    H H15A 0.16360 0.10220 1.22240 0.0850 Uiso c RU 1.000 . .
    H H15B 0.27740 0.14560 1.32330 0.0850 Uiso c RU 1.000 . .
    H H16A 0.43750 0.17840 1.18800 0.0680 Uiso c RU 1.000 . .
    H H16B 0.40340 0.08060 1.17960 0.0680 Uiso c RU 1.000 . .
loop_
    _atom_site_aniso_label
    _atom_site_aniso_U_11
    _atom_site_aniso_U_22
    _atom_site_aniso_U_33
    _atom_site_aniso_U_12
    _atom_site_aniso_U_13
    _atom_site_aniso_U_23
    O1 0.1117(17) 0.1190(17) 0.0446(10) 0.0059(13) 0.0173(10) -0.0190(11)
    O2 0.0528(9) 0.0838(11) 0.0411(8) 0.0177(8) 0.0129(7) 0.0064(8)
    O3 0.0724(12) 0.0822(12) 0.0457(9) 0.0009(9) 0.0178(8) -0.0106(8)
    N1 0.0550(11) 0.0584(12) 0.0378(9) 0.0049(9) 0.0141(8) 0.0022(8)
    N2 0.0553(12) 0.0586(11) 0.0379(9) -0.0038(9) 0.0128(8) -0.0032(8)
    N3 0.0578(11) 0.0657(12) 0.0339(9) -0.0087(10) 0.0168(8) -0.0046(8)
    C1 0.0723(17) 0.0674(16) 0.0628(15) -0.0028(13) 0.0164(13) 0.0056(13)
    C2 0.101(2) 0.085(2) 0.0652(17) 0.0133(17) 0.0121(16) -0.0203(16)
    C3 0.086(2) 0.122(3) 0.0555(16) -0.0115(19) 0.0288(15) 0.0107(17)
    C4 0.0664(15) 0.0706(16) 0.0480(13) -0.0028(13) 0.0118(11) 0.0105(12)
    C5 0.0764(17) 0.0838(17) 0.0434(13) 0.0302(14) 0.0202(12) 0.0073(12)
    C6 0.0625(15) 0.0575(14) 0.0383(11) 0.0173(11) 0.0119(10) 0.0016(10)
    C7 0.0533(14) 0.0458(12) 0.0409(11) 0.0097(10) 0.0070(10) -0.0036(9)
    C8 0.0555(14) 0.0405(11) 0.0396(11) 0.0037(10) 0.0075(10) -0.0008(9)
    C9 0.0722(16) 0.0564(14) 0.0390(12) 0.0141(12) 0.0053(11) 0.0014(10)
    C10 0.0619(16) 0.0742(16) 0.0509(14) 0.0248(13) 0.0036(12) 0.0025(12)
    C11 0.0608(16) 0.0727(16) 0.0494(13) 0.0222(12) 0.0177(11) 0.0032(12)
    C12 0.0702(17) 0.0460(12) 0.0352(11) -0.0021(11) 0.0122(11) -0.0006(9)
    C13 0.0563(15) 0.0766(17) 0.0433(12) 0.0045(12) 0.0110(11) 0.0012(12)
    C14 0.0611(16) 0.099(2) 0.0503(14) -0.0016(14) 0.0181(12) -0.0086(14)
    C15 0.094(2) 0.0805(18) 0.0419(13) -0.0078(16) 0.0245(13) -0.0040(13)
    C16 0.0771(16) 0.0586(15) 0.0355(11) 0.0008(12) 0.0129(11) 0.0013(10)
_geom_special_details
;
Bond distances, angles <i>etc</i>. have been calculated using the rounded
fractional coordinates. All su's are estimated from the variances of the
(full) variance-covariance matrix. The cell e.s.d.'s are taken into account in
the estimation of distances, angles and torsion angles
;
loop_
    _geom_bond_atom_site_label_1
    _geom_bond_atom_site_label_2
    _geom_bond_site_symmetry_1
    _geom_bond_site_symmetry_2
    _geom_bond_distance
    _geom_bond_publ_flag
    O1 C2 . . 1.412(3) no
    O1 C3 . . 1.409(4) no
    O2 C7 . . 1.359(2) no
    O3 C14 . . 1.422(3) no
    O3 C15 . . 1.406(3) no
    O2 H2 . . 0.8200 no
    N1 C1 . . 1.449(3) no
    N1 C5 . . 1.465(3) no
    N1 C4 . . 1.456(3) no
    N2 N3 . . 1.389(2) no
    N2 C12 . . 1.281(3) no
    N3 C16 . . 1.464(3) no
    N3 C13 . . 1.458(3) no
    C1 C2 . . 1.505(4) no
    C3 C4 . . 1.499(4) no
    C5 C6 . . 1.520(3) no
    C6 C7 . . 1.394(3) no
    C6 C11 . . 1.383(4) no
    C7 C8 . . 1.407(3) no
    C8 C12 . . 1.463(3) no
    C8 C9 . . 1.391(3) no
    C9 C10 . . 1.371(4) no
    C10 C11 . . 1.384(3) no
    C13 C14 . . 1.508(4) no
    C15 C16 . . 1.512(4) no
    C1 H1A . . 0.9700 no
    C1 H1B . . 0.9700 no
    C2 H2A . . 0.9700 no
    C2 H2B . . 0.9700 no
    C3 H3A . . 0.9700 no
    C3 H3B . . 0.9700 no
    C4 H4A . . 0.9700 no
    C4 H4B . . 0.9700 no
    C5 H5A . . 0.9700 no
    C5 H5B . . 0.9700 no
    C9 H9 . . 0.9300 no
    C10 H10 . . 0.9300 no
    C11 H11 . . 0.9300 no
    C12 H12 . . 0.9300 no
    C13 H13A . . 0.9700 no
    C13 H13B . . 0.9700 no
    C14 H14A . . 0.9700 no
    C14 H14B . . 0.9700 no
    C15 H15A . . 0.9700 no
    C15 H15B . . 0.9700 no
    C16 H16A . . 0.9700 no
    C16 H16B . . 0.9700 no
loop_
    _geom_angle_atom_site_label_1
    _geom_angle_atom_site_label_2
    _geom_angle_atom_site_label_3
    _geom_angle_site_symmetry_1
    _geom_angle_site_symmetry_2
    _geom_angle_site_symmetry_3
    _geom_angle
    _geom_angle_publ_flag
    C2 O1 C3 . . . 109.51(19) no
    C14 O3 C15 . . . 109.05(18) no
    C7 O2 H2 . . . 109.00 no
    C1 N1 C5 . . . 111.37(19) no
    C4 N1 C5 . . . 110.18(18) no
    C1 N1 C4 . . . 109.06(17) no
    N3 N2 C12 . . . 121.63(17) no
    N2 N3 C16 . . . 116.65(18) no
    C13 N3 C16 . . . 112.40(17) no
    N2 N3 C13 . . . 109.48(17) no
    N1 C1 C2 . . . 111.1(2) no
    O1 C2 C1 . . . 111.0(2) no
    O1 C3 C4 . . . 112.1(3) no
    N1 C4 C3 . . . 110.0(2) no
    N1 C5 C6 . . . 113.7(2) no
    C5 C6 C7 . . . 118.8(2) no
    C5 C6 C11 . . . 122.4(2) no
    C7 C6 C11 . . . 118.66(19) no
    O2 C7 C8 . . . 121.49(17) no
    C6 C7 C8 . . . 120.84(18) no
    O2 C7 C6 . . . 117.64(18) no
    C7 C8 C9 . . . 118.25(18) no
    C9 C8 C12 . . . 119.24(19) no
    C7 C8 C12 . . . 122.43(18) no
    C8 C9 C10 . . . 121.4(2) no
    C9 C10 C11 . . . 119.6(2) no
    C6 C11 C10 . . . 121.3(2) no
    N2 C12 C8 . . . 121.17(18) no
    N3 C13 C14 . . . 110.6(2) no
    O3 C14 C13 . . . 110.7(2) no
    O3 C15 C16 . . . 113.1(2) no
    N3 C16 C15 . . . 109.4(2) no
    N1 C1 H1A . . . 109.00 no
    N1 C1 H1B . . . 109.00 no
    C2 C1 H1A . . . 109.00 no
    C2 C1 H1B . . . 109.00 no
    H1A C1 H1B . . . 108.00 no
    O1 C2 H2A . . . 109.00 no
    O1 C2 H2B . . . 109.00 no
    C1 C2 H2A . . . 109.00 no
    C1 C2 H2B . . . 109.00 no
    H2A C2 H2B . . . 108.00 no
    O1 C3 H3A . . . 109.00 no
    O1 C3 H3B . . . 109.00 no
    C4 C3 H3A . . . 109.00 no
    C4 C3 H3B . . . 109.00 no
    H3A C3 H3B . . . 108.00 no
    N1 C4 H4A . . . 110.00 no
    N1 C4 H4B . . . 110.00 no
    C3 C4 H4A . . . 110.00 no
    C3 C4 H4B . . . 110.00 no
    H4A C4 H4B . . . 108.00 no
    N1 C5 H5A . . . 109.00 no
    N1 C5 H5B . . . 109.00 no
    C6 C5 H5A . . . 109.00 no
    C6 C5 H5B . . . 109.00 no
    H5A C5 H5B . . . 108.00 no
    C8 C9 H9 . . . 119.00 no
    C10 C9 H9 . . . 119.00 no
    C9 C10 H10 . . . 120.00 no
    C11 C10 H10 . . . 120.00 no
    C6 C11 H11 . . . 119.00 no
    C10 C11 H11 . . . 119.00 no
    N2 C12 H12 . . . 119.00 no
    C8 C12 H12 . . . 119.00 no
    N3 C13 H13A . . . 110.00 no
    N3 C13 H13B . . . 110.00 no
    C14 C13 H13A . . . 109.00 no
    C14 C13 H13B . . . 110.00 no
    H13A C13 H13B . . . 108.00 no
    O3 C14 H14A . . . 109.00 no
    O3 C14 H14B . . . 109.00 no
    C13 C14 H14A . . . 110.00 no
    C13 C14 H14B . . . 110.00 no
    H14A C14 H14B . . . 108.00 no
    O3 C15 H15A . . . 109.00 no
    O3 C15 H15B . . . 109.00 no
    C16 C15 H15A . . . 109.00 no
    C16 C15 H15B . . . 109.00 no
    H15A C15 H15B . . . 108.00 no
    N3 C16 H16A . . . 110.00 no
    N3 C16 H16B . . . 110.00 no
    C15 C16 H16A . . . 110.00 no
    C15 C16 H16B . . . 110.00 no
    H16A C16 H16B . . . 108.00 no
loop_
    _geom_torsion_atom_site_label_1
    _geom_torsion_atom_site_label_2
    _geom_torsion_atom_site_label_3
    _geom_torsion_atom_site_label_4
    _geom_torsion_site_symmetry_1
    _geom_torsion_site_symmetry_2
    _geom_torsion_site_symmetry_3
    _geom_torsion_site_symmetry_4
    _geom_torsion
    _geom_torsion_publ_flag
    C2 O1 C3 C4 . . . . -59.1(3) no
    C3 O1 C2 C1 . . . . 58.2(3) no
    C14 O3 C15 C16 . . . . 60.8(3) no
    C15 O3 C14 C13 . . . . -61.0(3) no
    C1 N1 C4 C3 . . . . -55.5(3) no
    C4 N1 C1 C2 . . . . 55.8(3) no
    C5 N1 C4 C3 . . . . -178.0(2) no
    C1 N1 C5 C6 . . . . 78.8(2) no
    C4 N1 C5 C6 . . . . -160.1(2) no
    C5 N1 C1 C2 . . . . 177.6(2) no
    C12 N2 N3 C16 . . . . 17.4(3) no
    C12 N2 N3 C13 . . . . 146.5(2) no
    N3 N2 C12 C8 . . . . -179.97(19) no
    C13 N3 C16 C15 . . . . 50.3(3) no
    N2 N3 C13 C14 . . . . 176.21(18) no
    C16 N3 C13 C14 . . . . -52.5(3) no
    N2 N3 C16 C15 . . . . 177.92(19) no
    N1 C1 C2 O1 . . . . -58.0(3) no
    O1 C3 C4 N1 . . . . 58.4(3) no
    N1 C5 C6 C11 . . . . 25.8(3) no
    N1 C5 C6 C7 . . . . -158.0(2) no
    C5 C6 C11 C10 . . . . 177.2(2) no
    C11 C6 C7 O2 . . . . 176.9(2) no
    C5 C6 C7 O2 . . . . 0.6(3) no
    C7 C6 C11 C10 . . . . 1.0(3) no
    C11 C6 C7 C8 . . . . -1.0(3) no
    C5 C6 C7 C8 . . . . -177.3(2) no
    O2 C7 C8 C9 . . . . -177.62(19) no
    O2 C7 C8 C12 . . . . -1.0(3) no
    C6 C7 C8 C12 . . . . 176.8(2) no
    C6 C7 C8 C9 . . . . 0.2(3) no
    C7 C8 C12 N2 . . . . -2.9(3) no
    C12 C8 C9 C10 . . . . -176.1(2) no
    C7 C8 C9 C10 . . . . 0.6(3) no
    C9 C8 C12 N2 . . . . 173.7(2) no
    C8 C9 C10 C11 . . . . -0.6(4) no
    C9 C10 C11 C6 . . . . -0.3(4) no
    N3 C13 C14 O3 . . . . 57.5(3) no
    O3 C15 C16 N3 . . . . -55.1(3) no
loop_
    _geom_hbond_atom_site_label_D
    _geom_hbond_atom_site_label_H
    _geom_hbond_atom_site_label_A
    _geom_hbond_site_symmetry_A
    _geom_hbond_distance_DH
    _geom_hbond_distance_HA
    _geom_hbond_distance_DA
    _geom_hbond_angle_DHA
    _geom_hbond_publ_flag
    O2 H2 N2 . 0.82 1.91 2.636(2) 146 yes
    C13 H13A O3 4_554 0.97 2.55 3.416(3) 149 yes
    C4 H4A Cg3 4_554 0.97 2.87 3.646(3) 138 yes
_iucr_refine_instructions_details
;
TITL MMS-18
CELL  0.71073   9.0074  15.7781  11.3083   90.000   99.052   90.000
ZERR     4.00   0.0006   0.0014   0.0007    0.000    0.005    0.000
LATT   1
SYMM  - X, 1/2 + Y, 1/2 - Z
SFAC  C    H    N    O
UNIT  64   92   12   12
MERG   2
OMIT    -4.00  53.00
htab o2 n2
FMAP   2
PLAN    3
ACTA
BOND
BOND   $H
CONF
LIST   4
L.S.  13
WGHT    0.051900
FVAR       0.33631
C1    1    0.709504    0.036844    0.457216    11.00000    0.07231    0.06739 =
         0.06277    0.00562    0.01638   -0.00275
AFIX  23
H1A   2    0.603996    0.037061    0.422319    11.00000   -1.20000
H1B   2    0.721641   -0.000254    0.526468    11.00000   -1.20000
AFIX   0
C2    1    0.801153    0.003519    0.367004    11.00000    0.10101    0.08502 =
         0.06524   -0.02034    0.01215    0.01328
AFIX  23
H2A   2    0.905795   -0.000388    0.403628    11.00000   -1.20000
H2B   2    0.766779   -0.052948    0.342217    11.00000   -1.20000
AFIX   0
C3    1    0.836208    0.139348    0.301772    11.00000    0.08570    0.12233 =
         0.05551    0.01074    0.02879   -0.01154
AFIX  23
H3A   2    0.827664    0.175733    0.231888    11.00000   -1.20000
H3B   2    0.941195    0.137665    0.338000    11.00000   -1.20000
AFIX   0
C4    1    0.745263    0.176066    0.389521    11.00000    0.06639    0.07056 =
         0.04798    0.01052    0.01176   -0.00283
AFIX  23
H4A   2    0.782268    0.232261    0.413204    11.00000   -1.20000
H4B   2    0.641052    0.181141    0.352211    11.00000   -1.20000
AFIX   0
C5    1    0.662533    0.156075    0.578683    11.00000    0.07636    0.08378 =
         0.04344    0.00734    0.02017    0.03016
AFIX  23
H5A   2    0.558270    0.141781    0.550328    11.00000   -1.20000
H5B   2    0.670786    0.217376    0.579513    11.00000   -1.20000
AFIX   0
C6    1    0.705460    0.123284    0.705854    11.00000    0.06254    0.05747 =
         0.03829    0.00160    0.01188    0.01730
C7    1    0.599097    0.126269    0.782868    11.00000    0.05331    0.04584 =
         0.04095   -0.00360    0.00703    0.00974
C8    1    0.635694    0.099943    0.902833    11.00000    0.05549    0.04047 =
         0.03960   -0.00078    0.00747    0.00366
C9    1    0.780869    0.071098    0.942513    11.00000    0.07216    0.05641 =
         0.03902    0.00138    0.00529    0.01409
AFIX  43
H9    2    0.806578    0.052944    1.021319    11.00000   -1.20000
AFIX   0
C10   1    0.886925    0.068870    0.867807    11.00000    0.06187    0.07421 =
         0.05089    0.00246    0.00363    0.02483
AFIX  43
H10   2    0.983765    0.049887    0.896046    11.00000   -1.20000
AFIX   0
C11   1    0.848871    0.095066    0.750096    11.00000    0.06075    0.07266 =
         0.04944    0.00322    0.01772    0.02221
AFIX  43
H11   2    0.921151    0.093665    0.699765    11.00000   -1.20000
AFIX   0
C12   1    0.529627    0.106237    0.988004    11.00000    0.07021    0.04601 =
         0.03516   -0.00058    0.01217   -0.00207
AFIX  43
H12   2    0.557176    0.085704    1.065437    11.00000   -1.20000
AFIX   0
C13   1    0.209270    0.222976    1.013501    11.00000    0.05626    0.07665 =
         0.04334    0.00122    0.01101    0.00451
AFIX  23
H13A  2    0.161291    0.223209    0.930460    11.00000   -1.20000
H13B  2    0.274820    0.271992    1.026397    11.00000   -1.20000
AFIX   0
C14   1    0.091006    0.228501    1.093932    11.00000    0.06110    0.09855 =
         0.05029   -0.00859    0.01810   -0.00161
AFIX  23
H14A  2    0.035137    0.280924    1.078187    11.00000   -1.20000
H14B  2    0.021052    0.181723    1.076804    11.00000   -1.20000
AFIX   0
C15   1    0.234843    0.148351    1.239121    11.00000    0.09364    0.08051 =
         0.04186   -0.00397    0.02446   -0.00784
AFIX  23
H15A  2    0.163575    0.102153    1.222430    11.00000   -1.20000
H15B  2    0.277394    0.145641    1.323341    11.00000   -1.20000
AFIX   0
C16   1    0.359322    0.136499    1.165125    11.00000    0.07713    0.05862 =
         0.03547    0.00125    0.01290    0.00078
AFIX  23
H16A  2    0.437451    0.178356    1.187960    11.00000   -1.20000
H16B  2    0.403423    0.080641    1.179606    11.00000   -1.20000
AFIX   0
N1    3    0.755456    0.121919    0.494687    11.00000    0.05501    0.05841 =
         0.03776    0.00220    0.01410    0.00492
N2    3    0.399456    0.139531    0.957822    11.00000    0.05532    0.05857 =
         0.03785   -0.00317    0.01276   -0.00376
N3    3    0.298013    0.145853    1.037967    11.00000    0.05782    0.06571 =
         0.03393   -0.00456    0.01680   -0.00875
O1    4    0.788594    0.056935    0.265737    11.00000    0.11174    0.11896 =
         0.04462   -0.01898    0.01731    0.00588
O2    4    0.461168    0.157998    0.739060    11.00000    0.05275    0.08384 =
         0.04106    0.00635    0.01288    0.01768
AFIX  83
H2    2    0.407855    0.156742    0.791510    11.00000   -1.50000
AFIX   0
O3    4    0.158021    0.225702    1.216356    11.00000    0.07241    0.08218 =
         0.04566   -0.01064    0.01778    0.00090
HKLF 4
REM  MMS-18
REM R1 =  0.0579 for    1955 Fo > 4sig(Fo)  and  0.1146 for all    3289 data
REM    199 parameters refined using      0 restraints
END
WGHT      0.0520      0.0000
REM Highest difference peak  0.125,  deepest hole -0.118,  1-sigma level  0.028
Q1    1   0.3905  0.1223  0.8818  11.00000  0.05    0.12
Q2    1   0.0795  0.1512  1.0893  11.00000  0.05    0.12
Q3    1   0.6792  0.1641  0.7659  11.00000  0.05    0.12
;
