# Supplementary material for: 2-[(E)-(Morpholin-4-yl­imino)­meth­yl]-6-(morpholin-4-ylmeth­yl)phenol
Source: Acta Crystallogr Sect E Struct Rep Online. 2013 Sep 21;69(Pt 10):o1571. doi: 10.1107/S160053681302566X (PMC3790431; doi:10.1107/S160053681302566X)
Supplement: Supplementary file 2 [file e-69-o1571-Isup2.hkl]

#
# h,k,l, Fc-squared, Fo-squared, sigma(Fo-squared), status flag
#
data_I
_shelx_title ' MMS-18'
_shelx_refln_list_code          4
_shelx_F_calc_maximum      156.41
_exptl_crystal_F_000       656.00
_reflns_d_resolution_high  0.7964

loop_
 _space_group_symop_operation_xyz
 'x, y, z'
 '-x, y+1/2, -z+1/2'
 '-x, -y, -z'
 'x, -y-1/2, z-1/2'

_cell_length_a     9.0074
_cell_length_b    15.7781
_cell_length_c    11.3083
_cell_angle_alpha  90.000
_cell_angle_beta   99.052
_cell_angle_gamma  90.000

_shelx_F_squared_multiplier     1.000

loop_
 _refln_index_h
 _refln_index_k
 _refln_index_l
 _refln_F_squared_calc
 _refln_F_squared_meas
 _refln_F_squared_sigma
 _refln_observed_status
   1   0   0       1996.45       2075.21        38.90 o
   2   0   0      23700.39      22269.07       518.58 o
   3   0   0       2145.43       1956.28        27.72 o
   4   0   0          2.72         -3.64         8.22 o
   5   0   0        226.75        222.80         9.86 o
   6   0   0         29.03         36.98         7.79 o
   7   0   0          0.17          4.89         7.07 o
   8   0   0         11.69         18.32         7.31 o
   9   0   0          0.19         -2.52         7.18 o
  10   0   0          1.34         11.25         7.44 o
  11   0   0          0.31         10.42         7.84 o
   1   1   0        349.24        375.19        12.48 o
   2   1   0        193.95        197.13         9.87 o
   3   1   0       1046.38       1002.89        10.75 o
   4   1   0        174.17        164.04         6.31 o
   5   1   0          8.92         11.49         5.76 o
   6   1   0          9.74         11.96         5.97 o
   7   1   0         42.51         36.08         5.88 o
   8   1   0          4.67         16.16         4.96 o
   9   1   0         25.07         28.80         5.20 o
  10   1   0          1.83          0.75         5.72 o
  11   1   0          6.04          8.52         5.58 o
   0   2   0        412.57        357.57        18.58 o
   1   2   0          1.50          6.04         8.79 o
   2   2   0        293.23        312.50         9.51 o
   3   2   0          3.97          5.67         7.05 o
   4   2   0         79.31         67.84         5.67 o
   5   2   0         30.28         38.41         5.72 o
   6   2   0          3.60          7.48         5.71 o
   7   2   0          0.54          7.36         5.30 o
   8   2   0          1.59          5.20         5.08 o
   9   2   0          0.58          3.01         6.17 o
  10   2   0          1.37          2.96         4.85 o
  11   2   0          0.72          4.01         5.66 o
   1   3   0      23458.23      23834.88        92.26 o
   2   3   0       5392.54       5198.97        38.42 o
   3   3   0          1.77          9.95         5.89 o
   4   3   0        657.09        669.16         9.03 o
   5   3   0         15.82         29.65         6.24 o
   6   3   0          0.07          2.53         4.72 o
   7   3   0          0.08         -1.34         5.66 o
   8   3   0         14.14         22.13         5.43 o
   9   3   0          3.05         11.40         5.40 o
  10   3   0          0.79          0.22         5.34 o
  11   3   0          1.56          5.47         4.99 o
   0   4   0      20663.38      21598.13       255.83 o
   1   4   0      11666.14      11458.21        67.17 o
   2   4   0          0.96          0.04         6.67 o
   3   4   0       1181.14       1253.58        11.90 o
   4   4   0         36.94         56.41         6.54 o
   5   4   0          0.24         -0.62         5.22 o
   6   4   0         39.93         36.03         5.48 o
   7   4   0         22.27         27.11         5.35 o
   8   4   0         52.26         51.72         4.92 o
   9   4   0          7.13         11.13         5.12 o
  10   4   0          7.59          6.29         5.57 o
   1   5   0        559.22        587.74         9.00 o
   2   5   0       1215.18       1209.39         9.50 o
   3   5   0          0.00          3.51         6.09 o
   4   5   0         62.27         63.11         5.71 o
   5   5   0        167.83        171.07         6.22 o
   6   5   0         16.44         14.70         5.48 o
   7   5   0          4.65         11.64         5.54 o
   8   5   0          8.54         15.52         5.35 o
   9   5   0          0.46         11.30         5.14 o
  10   5   0          0.17          9.51         5.83 o
   0   6   0         32.22         28.26         9.72 o
   1   6   0       2159.81       2145.78        19.52 o
   2   6   0         27.70         29.65         6.80 o
   3   6   0        898.63        918.36        10.01 o
   4   6   0        380.02        386.89         6.07 o
   5   6   0         16.65         26.81         6.40 o
   6   6   0          7.02          8.53         5.03 o
   7   6   0         21.53         20.22         6.15 o
   8   6   0          5.62         16.86         5.19 o
   9   6   0          3.15          9.99         5.32 o
  10   6   0          0.55          6.56         5.71 o
   1   7   0         43.22         39.55         5.66 o
   2   7   0        437.50        443.47         7.18 o
   3   7   0        381.50        417.14         6.04 o
   4   7   0         89.05         89.13         5.85 o
   5   7   0         41.67         36.65         4.84 o
   6   7   0         20.35         16.34         5.46 o
   7   7   0          3.69          4.83         5.56 o
   8   7   0          2.94          6.15         5.27 o
   9   7   0         23.42         24.78         5.75 o
  10   7   0          5.22          8.53         6.41 o
   0   8   0       2044.28       2103.58        34.06 o
   1   8   0        599.44        582.31         7.18 o
   2   8   0         21.54         37.41         5.66 o
   3   8   0        144.48        160.73         5.67 o
   4   8   0        146.42        141.85         5.92 o
   5   8   0         18.31         20.15         5.58 o
   6   8   0          3.95          7.38         4.94 o
   7   8   0          6.75         12.75         5.31 o
   8   8   0          0.00          9.25         5.78 o
   9   8   0         18.79         23.24         6.18 o
  10   8   0          0.53         12.94         5.98 o
   1   9   0        469.37        427.62         6.76 o
   2   9   0         17.45         21.25         5.45 o
   3   9   0        109.60        136.13         5.93 o
   4   9   0         21.70         33.17         5.60 o
   5   9   0          0.47          3.05         4.84 o
   6   9   0          0.71          8.88         5.15 o
   7   9   0          1.32          8.10         5.12 o
   8   9   0         17.67         22.63         5.06 o
   9   9   0          0.84          2.19         5.85 o
   0  10   0        645.12        635.28        12.94 o
   1  10   0         74.18         70.48         5.88 o
   2  10   0        156.21        185.15         5.87 o
   3  10   0         69.94         73.61         6.10 o
   4  10   0         11.05         17.90         5.11 o
   5  10   0          0.14          9.10         5.40 o
   6  10   0         22.19         15.11         5.08 o
   7  10   0          6.69         12.98         5.60 o
   8  10   0          1.49         11.58         5.89 o
   9  10   0          0.85         11.38         6.33 o
   1  11   0         92.77         89.74         5.31 o
   2  11   0        415.64        417.30         6.33 o
   3  11   0         19.08         23.52         5.67 o
   4  11   0          0.00          7.16         4.73 o
   5  11   0         67.77         68.01         5.64 o
   6  11   0         59.72         55.10         4.75 o
   7  11   0          1.21          5.47         5.35 o
   8  11   0          8.57         15.59         5.29 o
   9  11   0          3.21          6.41         4.99 o
   0  12   0         54.07         43.31         7.02 o
   1  12   0         29.83         28.89         5.54 o
   2  12   0         33.56         33.21         5.27 o
   3  12   0         91.04         98.49         6.53 o
   4  12   0          2.44         13.40         5.25 o
   5  12   0          2.49          3.63         6.05 o
   6  12   0         16.44         27.17         5.63 o
   7  12   0         17.87         16.09         6.22 o
   8  12   0          1.28          0.94         5.32 o
   1  13   0         82.86         75.65         5.67 o
   2  13   0         60.16         61.53         5.61 o
   3  13   0         19.93         17.79         5.45 o
   4  13   0          2.15         12.37         5.37 o
   5  13   0         26.44         32.43         5.80 o
   6  13   0          1.16          7.82         6.31 o
   7  13   0          4.70         14.85         5.95 o
   8  13   0          0.01          2.59         5.76 o
   0  14   0        124.29        122.88         8.12 o
   1  14   0         18.87         15.97         5.63 o
   2  14   0         43.95         44.03         5.07 o
   3  14   0          7.45          7.28         5.25 o
   4  14   0         25.22         24.66         4.83 o
   5  14   0         52.75         60.04         5.13 o
   6  14   0          4.15          8.74         5.12 o
   7  14   0          3.80         12.35         5.80 o
   1  15   0        194.88        166.89         5.87 o
   2  15   0         32.41         42.64         5.69 o
   3  15   0         10.95         12.29         5.83 o
   4  15   0          1.28          6.16         5.55 o
   5  15   0         36.06         40.45         5.57 o
   6  15   0         10.90         19.83         6.39 o
   7  15   0          3.05          2.10         5.97 o
   0  16   0          1.61          8.74         7.65 o
   1  16   0          1.05          8.42         5.15 o
   2  16   0          7.88          8.55         5.49 o
   3  16   0          1.01          4.37         5.64 o
   4  16   0          4.73         11.87         5.98 o
   5  16   0          4.33          9.94         5.95 o
   6  16   0         27.07         31.73         6.16 o
   1  17   0          2.49         -0.19         5.72 o
   2  17   0         61.77         66.53         6.32 o
   3  17   0         11.48          7.01         5.10 o
   4  17   0         13.60         19.28         5.83 o
   5  17   0         13.04         17.88         5.71 o
   0  18   0          4.04          4.74         7.19 o
   1  18   0          1.00          1.38         5.51 o
   2  18   0          0.06          1.33         5.89 o
   3  18   0         19.80         22.95         6.73 o
   4  18   0          9.81          8.91         6.38 o
   1  19   0         14.40         16.47         5.86 o
   2  19   0          7.15         12.96         6.26 o
   3  19   0          3.04          4.99         6.33 o
 -11   1   1          0.00          8.91         5.24 o
 -10   1   1         18.65         18.94         5.31 o
  -9   1   1          3.63         10.79         5.02 o
  -8   1   1         36.12         30.64         5.36 o
  -7   1   1        147.67        143.60         5.74 o
  -6   1   1          1.92         13.47         5.96 o
  -5   1   1        145.79        136.26         6.02 o
  -4   1   1         10.46         12.09         5.74 o
  -3   1   1        345.79        322.74         8.02 o
  -2   1   1        709.48        678.50        10.23 o
  -1   1   1          5.60          5.11         9.93 o
   0   1   1        552.96        635.57        21.30 o
   1   1   1       2366.12       2438.75        24.46 o
   2   1   1       4708.00       4478.81        45.33 o
   3   1   1        901.39        857.05        12.49 o
   4   1   1       2474.87       2440.30        30.18 o
   5   1   1        706.35        736.47         8.90 o
   6   1   1         23.36         22.89         5.65 o
   7   1   1         11.09         16.93         5.33 o
   8   1   1          3.74          4.69         5.07 o
   9   1   1          0.05         -1.19         4.80 o
  10   1   1          3.61         15.22         5.38 o
  11   1   1          0.37          8.46         5.25 o
 -11   2   1          3.14          9.70         5.60 o
 -10   2   1          7.45          9.12         5.21 o
  -9   2   1         11.57         10.61         4.75 o
  -8   2   1         61.37         59.14         5.51 o
  -7   2   1          2.63          9.11         5.54 o
  -6   2   1          5.58         -0.58         6.18 o
  -5   2   1         77.90         69.97         5.61 o
  -4   2   1          6.45          5.14         5.58 o
  -3   2   1        369.84        340.51         7.89 o
  -2   2   1        624.49        665.91        10.62 o
  -1   2   1       1357.08       1394.02        25.16 o
   0   2   1        183.39        199.90        10.93 o
   1   2   1      18578.67      21453.79      3930.31 o
   2   2   1       8547.21       8221.67        98.69 o
   3   2   1       1488.56       1478.80        21.09 o
   4   2   1       1313.85       1418.89        19.33 o
   5   2   1        184.33        175.73         6.48 o
   6   2   1          0.84          9.71         5.02 o
   7   2   1        143.03        149.71         6.48 o
   8   2   1         71.14         67.68         5.29 o
   9   2   1         10.27          8.97         5.35 o
  10   2   1          0.79          6.40         5.69 o
 -11   3   1          0.94          6.77         7.27 o
 -10   3   1         70.68         74.36         5.50 o
  -9   3   1         80.37         88.27         5.69 o
  -8   3   1          7.55         27.62         5.82 o
  -7   3   1          4.90          5.15         5.60 o
  -6   3   1        173.79        170.40         6.08 o
  -5   3   1        107.22        110.81         5.60 o
  -4   3   1          1.36          8.22         5.51 o
  -3   3   1        268.84        269.79         6.95 o
  -2   3   1          5.79          2.98         6.97 o
  -1   3   1       1875.64       1853.10        18.67 o
   0   3   1       2196.54       2234.02        24.20 o
   1   3   1       7600.36       7819.20        65.38 o
   2   3   1        265.64        286.37         8.70 o
   3   3   1        637.48        672.91         9.17 o
   4   3   1        706.11        796.48         9.42 o
   5   3   1        288.42        288.16         6.81 o
   6   3   1         97.85         91.27         6.08 o
   7   3   1         38.49         33.81         6.34 o
   8   3   1         52.96         46.50         4.98 o
   9   3   1          0.00          0.95         5.62 o
  10   3   1         25.99         27.79         5.75 o
 -11   4   1          2.56         -1.24         6.47 o
 -10   4   1          5.29          7.26         5.66 o
  -9   4   1          5.65         16.83         5.25 o
  -8   4   1        141.86        148.99         5.59 o
  -7   4   1         42.70         47.82         5.28 o
  -6   4   1         24.95         24.47         5.40 o
  -5   4   1          8.38         12.56         5.60 o
  -4   4   1        130.55        113.35         5.76 o
  -3   4   1         97.28        109.24         6.77 o
  -2   4   1        676.61        652.81         8.28 o
  -1   4   1        713.07        723.30        10.48 o
   0   4   1       1467.10       1421.12        14.22 o
   1   4   1      12717.01      12638.73       100.47 o
   2   4   1        407.44        375.36         8.07 o
   3   4   1          2.59          0.82         5.64 o
   4   4   1        590.41        655.68        12.00 o
   5   4   1          5.39         13.36         4.99 o
   6   4   1         25.59         38.54         5.54 o
   7   4   1          0.00          5.69         6.01 o
   8   4   1          2.05          0.70         5.47 o
   9   4   1          0.14          8.80         5.23 o
  10   4   1          0.00         -3.35         5.48 o
 -10   5   1          0.41         -1.44         5.77 o
  -9   5   1          0.67         12.44         6.00 o
  -8   5   1          2.11          0.11         4.95 o
  -7   5   1         16.63         27.06         5.77 o
  -6   5   1         15.89         11.00         5.04 o
  -5   5   1          0.87          1.06         5.84 o
  -4   5   1         16.30         20.39         5.80 o
  -3   5   1        156.98        166.05         6.62 o
  -2   5   1        229.47        246.66         7.32 o
  -1   5   1         27.14         28.61         6.44 o
   0   5   1       2410.75       2491.53        17.03 o
   1   5   1       6263.89       6424.79        42.27 o
   2   5   1        536.27        532.03         8.66 o
   3   5   1         24.17         27.01         5.34 o
   4   5   1         43.03         47.81         5.61 o
   5   5   1          0.47          6.41         5.69 o
   6   5   1         12.40         10.69         6.08 o
   7   5   1          1.38          6.35         5.42 o
   8   5   1          0.97          6.95         5.48 o
   9   5   1          5.15         10.77         5.84 o
  10   5   1          1.84          3.98         5.94 o
 -10   6   1         20.35         22.50         5.84 o
  -9   6   1          2.25         12.25         4.88 o
  -8   6   1          1.38          2.36         4.79 o
  -7   6   1          0.58          6.91         5.68 o
  -6   6   1          0.76          5.87         5.64 o
  -5   6   1         26.50         24.18         4.93 o
  -4   6   1          9.86          7.25         5.31 o
  -3   6   1        171.70        172.56         5.82 o
  -2   6   1        261.02        235.93         6.54 o
  -1   6   1          0.47          1.54         5.95 o
   0   6   1       2291.34       2324.57        14.65 o
   1   6   1        770.25        838.86         9.01 o
   2   6   1         56.93         56.92         6.46 o
   3   6   1          0.48          8.51         5.89 o
   4   6   1        113.87        135.82         5.90 o
   5   6   1         17.79         16.95         5.46 o
   6   6   1         29.20         37.28         6.35 o
   7   6   1        135.70        121.85         7.39 o
   8   6   1         34.06         30.35         4.90 o
   9   6   1         17.15         25.17         5.72 o
  10   6   1          0.70         -0.58         6.24 o
 -10   7   1          8.79          3.57         5.83 o
  -9   7   1         67.97         62.68         5.51 o
  -8   7   1          0.62          8.21         5.52 o
  -7   7   1         14.62         23.89         5.26 o
  -6   7   1         99.82        101.15         6.18 o
  -5   7   1          3.65          8.84         5.20 o
  -4   7   1        149.46        162.84         5.61 o
  -3   7   1         16.92         21.94         5.49 o
  -2   7   1        419.48        411.77         7.12 o
  -1   7   1       1012.24       1018.97         8.46 o
   0   7   1       1172.05       1171.75         9.50 o
   1   7   1        614.38        656.55         7.78 o
   2   7   1       3050.57       3141.99        30.38 o
   3   7   1       2489.90       2431.13        14.20 o
   4   7   1        640.35        703.86         9.81 o
   5   7   1         66.77         61.22         5.36 o
   6   7   1         48.84         60.91         5.35 o
   7   7   1        204.21        181.10         5.70 o
   8   7   1          4.76          0.77         5.69 o
   9   7   1         22.56         16.81         5.66 o
  10   7   1          0.62          0.35         5.74 o
 -10   8   1          4.43          4.24         6.24 o
  -9   8   1          6.13          5.41         6.08 o
  -8   8   1          0.42         -6.83         5.24 o
  -7   8   1         12.06         17.73         5.08 o
  -6   8   1         11.55         20.02         5.30 o
  -5   8   1         18.04         26.18         5.37 o
  -4   8   1         68.48         70.65         5.65 o
  -3   8   1         35.67         44.61         5.50 o
  -2   8   1        122.39        121.31         6.41 o
  -1   8   1        323.94        354.09         6.20 o
   0   8   1        113.77        120.52         5.66 o
   1   8   1       1432.71       1452.19        11.08 o
   2   8   1       3433.60       3422.67        34.70 o
   3   8   1        158.51        147.35         6.10 o
   4   8   1         79.58         87.68         4.99 o
   5   8   1          0.58         13.42         6.01 o
   6   8   1         14.65         22.32         5.47 o
   7   8   1          0.55         12.63         5.40 o
   8   8   1         15.44         23.63         5.18 o
   9   8   1          0.09          6.40         5.93 o
  10   8   1          2.42          0.75         6.46 o
 -10   9   1          7.09         13.38         5.80 o
  -9   9   1          2.87         13.29         5.40 o
  -8   9   1          0.21          5.77         5.51 o
  -7   9   1          3.25          9.35         4.71 o
  -6   9   1          0.05         -3.52         5.47 o
  -5   9   1          8.95          4.91         5.53 o
  -4   9   1        230.30        220.36         6.79 o
  -3   9   1         65.04         74.01         5.71 o
  -2   9   1         54.92         72.82         5.77 o
  -1   9   1        137.13        158.96         5.84 o
   0   9   1        124.20        126.21         5.98 o
   1   9   1       1440.30       1412.69        11.09 o
   2   9   1        158.87        165.81         6.27 o
   3   9   1         66.39         71.08         5.39 o
   4   9   1          2.13          9.57         5.00 o
   5   9   1          0.98         -4.39         5.49 o
   6   9   1         78.02         84.44         5.89 o
   7   9   1         39.07         36.39         5.33 o
   8   9   1         12.68         21.78         5.63 o
   9   9   1          1.36          1.56         5.86 o
  -9  10   1         14.22         13.21         5.44 o
  -8  10   1          4.38         11.57         4.97 o
  -7  10   1          1.30         11.04         5.76 o
  -6  10   1         25.40         23.54         5.01 o
  -5  10   1         34.95         28.15         5.23 o
  -4  10   1          8.37         17.96         5.00 o
  -3  10   1        112.77        120.87         6.30 o
  -2  10   1         32.06         32.53         5.78 o
  -1  10   1        246.31        240.71         5.52 o
   0  10   1        103.79        107.23         5.29 o
   1  10   1       1646.12       1650.45        18.57 o
   2  10   1         55.88         66.99         5.55 o
   3  10   1        331.26        344.83         6.83 o
   4  10   1         80.86         88.68         6.03 o
   5  10   1          7.04          7.55         5.94 o
   6  10   1        123.10        117.34         5.39 o
   7  10   1         45.16         47.25         5.80 o
   8  10   1          4.77         13.67         5.25 o
   9  10   1          0.04          0.76         5.96 o
  -9  11   1          0.11         10.13         5.71 o
  -8  11   1          0.91          0.51         5.78 o
  -7  11   1          3.63          6.06         6.32 o
  -6  11   1          4.80         11.45         5.28 o
  -5  11   1         18.77         21.70         5.48 o
  -4  11   1          1.25          4.98         5.52 o
  -3  11   1         18.82         25.34         5.59 o
  -2  11   1         70.36         62.67         5.70 o
  -1  11   1        181.68        170.73         5.73 o
   0  11   1         67.87         68.85         6.21 o
   1  11   1         43.44         42.95         5.36 o
   2  11   1          0.47          4.82         5.16 o
   3  11   1          5.81          7.97         5.89 o
   4  11   1         45.56         48.57         5.52 o
   5  11   1          5.30          8.57         4.93 o
   6  11   1          7.33          6.46         5.16 o
   7  11   1         12.95         14.22         5.53 o
   8  11   1          2.82         11.42         5.85 o
   9  11   1          0.40          5.52         6.53 o
  -8  12   1          2.80         -0.03         5.43 o
  -7  12   1         13.72         18.57         5.52 o
  -6  12   1          7.22         13.68         5.15 o
  -5  12   1         29.07         32.85         5.43 o
  -4  12   1         14.96         21.24         5.75 o
  -3  12   1        164.26        163.33         6.04 o
  -2  12   1         11.84         10.15         5.59 o
  -1  12   1         14.84         19.88         5.13 o
   0  12   1        129.61        134.38         5.47 o
   1  12   1        227.64        222.34         6.14 o
   2  12   1        401.91        377.78         6.31 o
   3  12   1         54.63         54.72         5.51 o
   4  12   1         23.40         22.83         5.41 o
   5  12   1         10.19         14.80         5.55 o
   6  12   1         46.71         45.85         5.74 o
   7  12   1          1.65         12.04         6.08 o
   8  12   1          2.02          8.22         5.91 o
  -8  13   1          0.31          6.70         6.37 o
  -7  13   1          0.12          1.77         5.78 o
  -6  13   1         20.75         22.88         5.71 o
  -5  13   1         17.57         21.08         5.33 o
  -4  13   1         41.92         48.40         5.10 o
  -3  13   1         12.50         13.85         5.54 o
  -2  13   1         15.13         16.96         5.56 o
  -1  13   1         81.36         85.11         5.79 o
   0  13   1        154.64        152.32         5.34 o
   1  13   1          1.83          9.84         5.46 o
   2  13   1        455.51        399.27         6.09 o
   3  13   1         26.38         36.87         6.36 o
   4  13   1          1.16          4.28         5.36 o
   5  13   1          1.81          4.82         5.32 o
   6  13   1         53.88         58.28         5.28 o
   7  13   1          8.35         14.10         6.16 o
   8  13   1          1.64          5.56         6.04 o
  -7  14   1          2.77          3.64         5.93 o
  -6  14   1          7.50          4.56         6.42 o
  -5  14   1          4.60          8.45         5.62 o
  -4  14   1          0.41          2.95         5.09 o
  -3  14   1          0.83          7.70         4.98 o
  -2  14   1         59.37         64.86         5.72 o
  -1  14   1          5.58          8.59         5.57 o
   0  14   1          3.95          7.75         5.40 o
   1  14   1          1.51          9.52         4.59 o
   2  14   1          1.40         11.12         4.81 o
   3  14   1          2.63          1.71         5.64 o
   4  14   1          0.03          7.40         5.79 o
   5  14   1          0.59          6.52         5.60 o
   6  14   1         21.17         22.80         5.38 o
   7  14   1         16.91         18.89         6.23 o
  -7  15   1          0.22         12.51         5.76 o
  -6  15   1          7.21          7.21         6.11 o
  -5  15   1         11.90         18.44         5.65 o
  -4  15   1          1.13          1.07         5.47 o
  -3  15   1         13.09         20.86         5.66 o
  -2  15   1         99.13         96.08         5.65 o
  -1  15   1          0.14          6.94         4.91 o
   0  15   1          1.60          1.91         5.17 o
   1  15   1          0.82          2.42         4.78 o
   2  15   1          6.79          5.27         5.89 o
   3  15   1         21.73         29.49         5.74 o
   4  15   1          9.62          8.27         5.27 o
   5  15   1         21.13         37.09         6.21 o
   6  15   1          0.10          3.31         6.22 o
   7  15   1         20.22         12.75         6.38 o
  -6  16   1          6.81         10.50         5.94 o
  -5  16   1          1.25          8.47         5.79 o
  -4  16   1          0.15          1.58         5.24 o
  -3  16   1         11.60         16.13         5.73 o
  -2  16   1         56.81         54.47         5.81 o
  -1  16   1          5.49          8.91         5.57 o
   0  16   1          0.29          2.81         5.45 o
   1  16   1          8.13         15.91         5.42 o
   2  16   1         45.75         57.19         5.35 o
   3  16   1         57.51         43.86         6.03 o
   4  16   1          2.12          7.00         5.38 o
   5  16   1         12.19          9.81         5.31 o
   6  16   1          6.89          7.66         5.89 o
  -5  17   1          0.23         10.01         5.30 o
  -4  17   1          0.84          6.69         5.99 o
  -3  17   1          0.61          4.37         5.88 o
  -2  17   1          5.25         12.62         6.21 o
  -1  17   1          0.04          9.96         5.22 o
   0  17   1         10.99          9.34         5.72 o
   1  17   1          5.62         13.65         5.84 o
   2  17   1         26.31         23.62         5.77 o
   3  17   1         29.05         30.99         6.41 o
   4  17   1          1.26          6.10         5.80 o
   5  17   1          1.59          3.75         6.66 o
  -4  18   1          0.19          7.15         5.53 o
  -3  18   1          3.39          6.66         5.73 o
  -2  18   1          5.21          7.00         5.87 o
  -1  18   1          0.00          9.42         5.53 o
   0  18   1          0.07          3.66         5.45 o
   1  18   1          0.31          3.83         5.81 o
   2  18   1          0.03          1.32         5.69 o
   3  18   1          0.22         10.53         7.44 o
   4  18   1          4.71         10.15         6.48 o
  -3  19   1          1.64          9.08         6.94 o
  -2  19   1          1.53          8.21         5.46 o
  -1  19   1          8.75         13.04         6.24 o
   0  19   1          1.01          7.67         6.08 o
   1  19   1          0.09          0.66         5.93 o
   2  19   1          0.25          6.84         5.71 o
 -11   0   2          0.02          2.04         7.94 o
 -10   0   2          9.97         10.85         7.08 o
  -9   0   2         50.14         62.90         7.61 o
  -8   0   2         11.92         15.20         9.00 o
  -7   0   2        343.02        324.88        10.55 o
  -6   0   2        166.68        174.81         8.17 o
  -5   0   2        166.31        166.41         7.34 o
  -4   0   2        512.38        520.02        14.02 o
  -3   0   2       5033.02       5043.74        89.88 o
  -2   0   2        982.00        935.65        16.70 o
  -1   0   2      10159.02       9960.72        41.48 o
   0   0   2        173.47        187.51        14.37 o
   1   0   2      24465.54      24777.75       192.85 o
   2   0   2       3266.68       3177.34        27.82 o
   3   0   2       3038.91       2773.51        40.48 o
   4   0   2       1333.40       1278.92        19.33 o
   5   0   2        127.64        111.93         9.33 o
   6   0   2        373.64        367.51        12.42 o
   7   0   2          8.45         10.91         7.82 o
   8   0   2         49.59         59.39         8.16 o
   9   0   2          0.53         11.13         8.77 o
  10   0   2         33.76         39.95         9.72 o
 -11   1   2          9.06         13.04         5.45 o
 -10   1   2          0.32          1.14         5.90 o
  -9   1   2        262.17        248.59         5.58 o
  -8   1   2        364.91        323.72         8.85 o
  -7   1   2         32.50         39.63         6.03 o
  -6   1   2          0.98          9.36         5.38 o
  -5   1   2         15.60         20.00         5.60 o
  -4   1   2        571.31        538.90         9.90 o
  -3   1   2        102.26         89.47         6.00 o
  -2   1   2         18.11         21.73         9.44 o
  -1   1   2         14.93         12.72         8.95 o
   0   1   2        109.87        107.08        10.03 o
   1   1   2        107.93        126.60        10.43 o
   2   1   2        378.19        336.14         9.66 o
   3   1   2        217.77        214.37         7.32 o
   4   1   2         92.14        115.97         6.21 o
   5   1   2        673.09        730.35        10.03 o
   6   1   2        247.75        246.52         6.75 o
   7   1   2         41.24         41.79         5.93 o
   8   1   2         13.27         14.23         5.40 o
   9   1   2         79.75         86.00         5.72 o
  10   1   2          3.03         -0.65         5.41 o
 -11   2   2          8.52         12.63         5.69 o
 -10   2   2          1.52          6.05         5.32 o
  -9   2   2         11.84         20.76         5.12 o
  -8   2   2          0.21          8.64         5.72 o
  -7   2   2         92.77        106.35         6.01 o
  -6   2   2        122.48        111.42         5.54 o
  -5   2   2        231.70        207.34         6.12 o
  -4   2   2         68.67         65.36         5.42 o
  -3   2   2        256.60        244.00         7.25 o
  -2   2   2         20.22         19.53         8.18 o
  -1   2   2          9.40         10.13         8.55 o
   0   2   2         29.37         37.49        10.29 o
   1   2   2       1528.02       1554.96        17.78 o
   2   2   2        559.54        599.42        10.63 o
   3   2   2          0.00         -2.41         7.13 o
   4   2   2         19.46         27.33         6.18 o
   5   2   2          6.45          8.83         5.83 o
   6   2   2          2.35          5.75         5.43 o
   7   2   2         29.77         26.14         5.28 o
   8   2   2          6.29         10.45         5.09 o
   9   2   2          4.14          7.33         5.46 o
  10   2   2         18.45         25.45         5.56 o
 -11   3   2          0.02          0.44         5.19 o
 -10   3   2          2.84          8.71         5.05 o
  -9   3   2          8.18         18.56         5.13 o
  -8   3   2        450.01        452.09         9.14 o
  -7   3   2          0.01          0.66         5.02 o
  -6   3   2        119.35        118.53         5.50 o
  -5   3   2        789.03        714.74         7.12 o
  -4   3   2        622.23        555.74         9.35 o
  -3   3   2          5.51          6.58         6.71 o
  -2   3   2        791.58        831.62        10.79 o
  -1   3   2       1025.75       1050.28        18.01 o
   0   3   2       4725.83       4650.31        56.05 o
   1   3   2        510.22        451.78        10.77 o
   2   3   2        400.04        389.77         8.48 o
   3   3   2        956.18        973.37        13.60 o
   4   3   2        147.83        148.41         6.06 o
   5   3   2        766.40        792.05         9.14 o
   6   3   2          0.98          5.73         6.25 o
   7   3   2         31.55         19.56         5.89 o
   8   3   2        118.58        117.61         5.50 o
   9   3   2         21.13         21.48         4.87 o
  10   3   2          4.57          7.98         5.96 o
 -11   4   2          1.69          6.21         5.24 o
 -10   4   2          6.29          7.23         5.09 o
  -9   4   2         22.99         20.64         5.33 o
  -8   4   2         10.88         14.80         5.19 o
  -7   4   2         14.95         17.78         5.81 o
  -6   4   2         17.49         26.45         4.95 o
  -5   4   2         24.52         18.70         5.30 o
  -4   4   2         34.11         30.32         5.78 o
  -3   4   2         96.54         92.35         5.93 o
  -2   4   2        474.05        451.28         8.71 o
  -1   4   2        518.84        469.28         9.31 o
   0   4   2        691.50        620.50         9.23 o
   1   4   2         11.61         11.42         6.95 o
   2   4   2        722.97        692.21         9.13 o
   3   4   2          1.01          3.72         5.68 o
   4   4   2          3.85         11.18         6.35 o
   5   4   2         24.38         29.87         6.10 o
   6   4   2          2.53          9.82         5.56 o
   7   4   2          1.50          5.46         6.18 o
   8   4   2         20.21         23.82         5.89 o
   9   4   2         22.65         29.34         5.04 o
  10   4   2          0.31          8.34         5.81 o
 -10   5   2          2.31          8.79         5.62 o
  -9   5   2        159.15        152.14         6.03 o
  -8   5   2        473.79        443.49         7.42 o
  -7   5   2          1.96         13.06         5.98 o
  -6   5   2        255.91        239.26         6.42 o
  -5   5   2        139.43        122.87         5.97 o
  -4   5   2        186.14        183.87         6.47 o
  -3   5   2         48.58         52.14         5.88 o
  -2   5   2         16.29         12.42         5.97 o
  -1   5   2        185.14        179.57         7.24 o
   0   5   2        355.21        358.78         7.29 o
   1   5   2         78.25         57.19         6.74 o
   2   5   2        641.75        608.03        17.49 o
   3   5   2        585.03        632.00         7.93 o
   4   5   2        293.57        320.72         6.31 o
   5   5   2        712.37        692.82        10.29 o
   6   5   2          6.66         21.02         6.16 o
   7   5   2         13.93         12.45         6.14 o
   8   5   2        240.26        217.93         5.77 o
   9   5   2          7.70         17.78         5.43 o
  10   5   2          0.60          9.82         5.96 o
 -10   6   2          0.02         11.13         5.34 o
  -9   6   2         26.08         39.20         5.39 o
  -8   6   2         10.17         13.13         5.66 o
  -7   6   2        244.69        238.95         7.77 o
  -6   6   2         16.42         23.65         5.14 o
  -5   6   2         41.26         40.77         5.11 o
  -4   6   2        698.80        690.16         9.63 o
  -3   6   2         25.89         30.73         5.59 o
  -2   6   2        426.62        402.02         6.82 o
  -1   6   2        303.27        309.66         7.02 o
   0   6   2         95.43         88.58         6.91 o
   1   6   2        750.59        731.20         8.62 o
   2   6   2        267.71        277.35         6.95 o
   3   6   2       1160.34       1149.36        15.94 o
   4   6   2        218.46        228.64         6.26 o
   5   6   2        129.06        141.20         5.28 o
   6   6   2         50.15         52.36         6.36 o
   7   6   2         38.31         38.40         6.29 o
   8   6   2         27.42         24.79         6.74 o
   9   6   2         23.02         24.57         5.33 o
  10   6   2          3.46          8.53         6.07 o
 -10   7   2          0.32         10.13         5.98 o
  -9   7   2          9.98         17.82         5.25 o
  -8   7   2         19.97         19.97         4.92 o
  -7   7   2          9.25         13.19         5.52 o
  -6   7   2         14.42         16.39         6.30 o
  -5   7   2         23.93         31.63         5.65 o
  -4   7   2          0.18          5.13         5.24 o
  -3   7   2        161.49        148.14         5.91 o
  -2   7   2         28.38         26.98         5.29 o
  -1   7   2         27.88         37.03         5.66 o
   0   7   2        156.16        164.05         6.44 o
   1   7   2        423.72        419.44         7.00 o
   2   7   2        477.91        500.69         6.99 o
   3   7   2         10.97         15.88         6.21 o
   4   7   2        181.01        171.15         6.21 o
   5   7   2         42.94         40.45         5.86 o
   6   7   2        101.40         92.09         5.69 o
   7   7   2         25.43         20.04         5.13 o
   8   7   2         13.10         20.35         5.80 o
   9   7   2         15.88          9.36         5.29 o
  10   7   2          0.94          6.38         6.65 o
 -10   8   2          4.79          5.63         5.67 o
  -9   8   2          0.51          2.63         5.24 o
  -8   8   2          0.75         12.39         5.90 o
  -7   8   2          0.33         -1.69         4.94 o
  -6   8   2          4.73         11.16         6.41 o
  -5   8   2         70.76         70.00         5.72 o
  -4   8   2         68.48         72.55         5.92 o
  -3   8   2          0.02          6.66         5.28 o
  -2   8   2          0.47          4.87         5.93 o
  -1   8   2         56.69         60.18         5.47 o
   0   8   2         32.56         36.61         5.28 o
   1   8   2         20.33         25.12         5.00 o
   2   8   2         14.67         15.90         4.97 o
   3   8   2        156.49        150.26         6.56 o
   4   8   2        128.43        143.53         6.42 o
   5   8   2         43.36         41.08         5.45 o
   6   8   2         45.27         48.12         5.79 o
   7   8   2         90.31         89.75         7.00 o
   8   8   2          5.84         13.97         5.70 o
   9   8   2          3.94          1.38         6.08 o
 -10   9   2          0.29          5.73         6.00 o
  -9   9   2         66.04         76.16         6.92 o
  -8   9   2          4.07          7.28         5.59 o
  -7   9   2          7.53          6.48         5.06 o
  -6   9   2          0.57          2.64         5.36 o
  -5   9   2         30.84         43.99         5.25 o
  -4   9   2         11.36          9.80         5.11 o
  -3   9   2          0.08          3.77         5.27 o
  -2   9   2          5.79          8.34         6.01 o
  -1   9   2          6.36          5.79         5.22 o
   0   9   2        238.65        242.83         5.66 o
   1   9   2          0.06          4.16         5.59 o
   2   9   2        376.55        367.64         6.57 o
   3   9   2        178.75        188.80         5.74 o
   4   9   2          1.88          8.18         5.83 o
   5   9   2         42.97         45.49         5.60 o
   6   9   2          7.06          7.55         4.89 o
   7   9   2         54.31         49.46         5.86 o
   8   9   2         31.64         28.47         6.21 o
   9   9   2          2.59          5.40         6.00 o
  -9  10   2         11.37         10.25         5.49 o
  -8  10   2          0.02          2.09         5.13 o
  -7  10   2         54.09         45.14         5.05 o
  -6  10   2         29.68         34.08         5.64 o
  -5  10   2          3.97          8.30         5.49 o
  -4  10   2         72.71         79.12         5.79 o
  -3  10   2         86.54         90.46         5.16 o
  -2  10   2          1.08         11.08         5.17 o
  -1  10   2         59.41         77.88         5.76 o
   0  10   2         54.25         60.98         5.43 o
   1  10   2         51.99         59.51         6.29 o
   2  10   2        202.53        203.65         6.38 o
   3  10   2        296.30        275.90         6.27 o
   4  10   2        148.87        147.45         5.91 o
   5  10   2         40.76         40.01         5.40 o
   6  10   2         52.33         48.43         5.33 o
   7  10   2         23.32         24.55         5.79 o
   8  10   2          8.07          9.08         5.88 o
   9  10   2          2.10         -1.19         6.60 o
  -9  11   2          5.48         -4.66         6.39 o
  -8  11   2          7.54         12.00         5.19 o
  -7  11   2          0.87          5.80         5.52 o
  -6  11   2         15.17         18.31         4.80 o
  -5  11   2          0.14          4.04         5.32 o
  -4  11   2         40.64         42.47         5.49 o
  -3  11   2        139.61        135.27         5.81 o
  -2  11   2          0.00          2.88         5.28 o
  -1  11   2         81.49         86.38         5.41 o
   0  11   2          1.51          4.93         5.63 o
   1  11   2         96.08         90.19         5.90 o
   2  11   2         19.56         16.72         5.84 o
   3  11   2          1.28          6.12         6.61 o
   4  11   2          2.91          3.72         5.24 o
   5  11   2          0.96          5.97         5.92 o
   6  11   2          7.42         15.25         5.67 o
   7  11   2          4.61          5.55         5.71 o
   8  11   2          0.01          4.70         5.48 o
  -8  12   2          2.78         10.84         5.79 o
  -7  12   2          1.06         10.98         5.47 o
  -6  12   2          0.94         10.90         5.69 o
  -5  12   2         24.17         29.65         5.10 o
  -4  12   2         90.38         73.64         5.60 o
  -3  12   2         12.95         19.06         5.39 o
  -2  12   2         12.95         17.26         4.96 o
  -1  12   2         20.38         24.51         5.14 o
   0  12   2         12.44         15.87         5.47 o
   1  12   2          8.31          3.05         5.15 o
   2  12   2         31.91         37.19         6.09 o
   3  12   2         92.47         76.56         6.01 o
   4  12   2         18.13         16.14         6.01 o
   5  12   2          4.74         13.82         5.61 o
   6  12   2          0.22          9.82         6.02 o
   7  12   2          6.12         12.96         6.11 o
   8  12   2          0.11          2.13         5.86 o
  -8  13   2          0.03          9.26         5.92 o
  -7  13   2         12.20         16.26         5.98 o
  -6  13   2          4.91         15.41         5.80 o
  -5  13   2         14.65         28.70         5.34 o
  -4  13   2          2.31          6.75         4.57 o
  -3  13   2          3.57          2.52         5.29 o
  -2  13   2         28.23         42.15         5.70 o
  -1  13   2         81.19         77.76         5.42 o
   0  13   2         37.93         38.96         5.42 o
   1  13   2          0.48          4.57         5.25 o
   2  13   2        207.48        212.61         6.14 o
   3  13   2        104.83        105.16         6.12 o
   4  13   2          1.16          4.39         5.34 o
   5  13   2          2.30          1.15         5.54 o
   6  13   2          0.59          0.42         5.50 o
   7  13   2          3.96         13.75         5.27 o
   8  13   2          2.32          1.95         5.94 o
  -7  14   2          1.89         12.67         5.70 o
  -6  14   2          1.67          0.40         5.90 o
  -5  14   2          0.49          4.11         5.70 o
  -4  14   2         15.51         22.33         5.24 o
  -3  14   2          2.88          2.87         5.63 o
  -2  14   2         41.99         42.63         5.51 o
  -1  14   2         20.48         20.18         5.55 o
   0  14   2          9.39         10.41         5.08 o
   1  14   2          0.20          3.54         5.30 o
   2  14   2         86.48         75.17         5.83 o
   3  14   2          6.12         10.46         6.37 o
   4  14   2          3.53          6.82         5.83 o
   5  14   2          7.69         -1.49         6.44 o
   6  14   2          0.24          2.48         5.78 o
   7  14   2          1.28         15.78         6.38 o
  -7  15   2          0.67          7.50         6.92 o
  -6  15   2          0.00          6.22         5.64 o
  -5  15   2          4.77         16.68         5.54 o
  -4  15   2          0.32          7.57         5.39 o
  -3  15   2         25.17         28.89         5.07 o
  -2  15   2          7.94         11.13         4.92 o
  -1  15   2          7.91         14.71         5.85 o
   0  15   2         17.54         18.28         5.33 o
   1  15   2          0.76          6.05         4.96 o
   2  15   2          0.02         -0.09         5.85 o
   3  15   2          3.92          7.20         5.89 o
   4  15   2          1.98          6.45         6.37 o
   5  15   2          0.56          6.85         5.56 o
   6  15   2          0.01          4.78         6.18 o
  -6  16   2          0.37         13.85         6.30 o
  -5  16   2          1.05         -6.70         5.51 o
  -4  16   2          0.14          0.25         5.90 o
  -3  16   2         43.86         46.48         5.64 o
  -2  16   2          3.99         10.49         5.29 o
  -1  16   2         25.00         25.30         5.35 o
   0  16   2          5.09          4.63         5.61 o
   1  16   2         10.11         11.79         5.32 o
   2  16   2          2.37          8.29         5.52 o
   3  16   2         37.25         33.84         6.72 o
   4  16   2         16.26         15.57         5.98 o
   5  16   2          0.83          2.16         5.89 o
   6  16   2          0.73         -1.36         5.54 o
  -5  17   2          0.27          3.54         6.21 o
  -4  17   2          0.13          1.43         5.68 o
  -3  17   2          0.60          6.73         5.53 o
  -2  17   2         28.94         30.07         5.54 o
  -1  17   2         26.81         29.68         5.83 o
   0  17   2          0.33         12.05         5.13 o
   1  17   2          1.72          3.56         5.56 o
   2  17   2         32.06         36.40         6.21 o
   3  17   2         65.27         61.76         6.95 o
   4  17   2          0.56         -3.87         5.70 o
   5  17   2          0.01         10.07         6.52 o
  -4  18   2          0.31          9.92         6.18 o
  -3  18   2          0.30          9.24         6.08 o
  -2  18   2          1.75         12.11         6.36 o
  -1  18   2          0.11          1.36         5.45 o
   0  18   2          0.28         -1.12         5.99 o
   1  18   2          0.71          5.82         5.64 o
   2  18   2          1.70          1.65         6.03 o
   3  18   2          1.61          5.65         7.13 o
   4  18   2         12.82         13.21         6.34 o
  -2  19   2          7.64         10.88         6.85 o
  -1  19   2          0.02          5.34         5.73 o
   0  19   2          0.38         10.35         6.21 o
   1  19   2          0.99          6.38         6.09 o
   2  19   2          1.44          5.92         6.22 o
 -11   1   3          0.89          6.50         5.24 o
 -10   1   3          9.02         15.05         5.71 o
  -9   1   3          2.08          5.76         4.87 o
  -8   1   3        596.02        592.89        12.48 o
  -7   1   3         64.05         66.87         5.60 o
  -6   1   3        126.48        125.60         5.81 o
  -5   1   3         26.85         33.73         5.51 o
  -4   1   3        276.12        296.52         6.41 o
  -3   1   3        565.81        567.17         7.54 o
  -2   1   3         40.20         38.04         6.65 o
  -1   1   3          1.80          2.07         8.71 o
   0   1   3        525.36        536.06        11.09 o
   1   1   3         22.24         19.56         8.12 o
   2   1   3         37.52         56.54         7.61 o
   3   1   3        532.46        518.95         7.99 o
   4   1   3        259.63        268.98         6.40 o
   5   1   3         15.44         23.03         6.40 o
   6   1   3          8.81         18.43         5.38 o
   7   1   3         33.38         38.40         5.54 o
   8   1   3         29.76         25.82         5.14 o
   9   1   3         12.71         17.71         5.99 o
  10   1   3          1.83         11.61         6.25 o
 -11   2   3          0.52         14.96         6.06 o
 -10   2   3          5.87          9.94         5.66 o
  -9   2   3          0.41          9.60         5.63 o
  -8   2   3         82.44         83.59         5.52 o
  -7   2   3       1016.30        975.24        17.07 o
  -6   2   3         24.39         25.57         4.74 o
  -5   2   3       1478.72       1358.47        17.50 o
  -4   2   3        117.83        131.84         5.84 o
  -3   2   3         67.12         75.52         6.08 o
  -2   2   3       1882.35       1889.26        14.21 o
  -1   2   3        459.93        442.76         9.42 o
   0   2   3        232.45        256.03         9.68 o
   1   2   3        154.87        129.90         8.53 o
   2   2   3         56.93         60.94         7.01 o
   3   2   3          3.90          6.52         6.25 o
   4   2   3        403.22        363.31         7.79 o
   5   2   3        178.97        185.54         6.12 o
   6   2   3         13.19         13.40         5.63 o
   7   2   3         14.55         19.26         5.49 o
   8   2   3          1.37          4.68         5.44 o
   9   2   3         30.85         23.72         4.70 o
  10   2   3          5.71         11.03         6.29 o
 -11   3   3          1.54          3.24         5.38 o
 -10   3   3          1.37         -1.21         4.93 o
  -9   3   3         20.40         20.93         5.03 o
  -8   3   3        222.44        214.32         5.93 o
  -7   3   3       1059.88        944.58        13.84 o
  -6   3   3        146.37        145.73         5.66 o
  -5   3   3        582.63        569.14         9.59 o
  -4   3   3        484.17        485.56         6.86 o
  -3   3   3        842.33        837.36         8.10 o
  -2   3   3        290.51        274.42         7.77 o
  -1   3   3        350.62        355.37         8.44 o
   0   3   3        300.92        307.23         8.01 o
   1   3   3          0.54          1.58         6.88 o
   2   3   3        282.22        280.84         8.16 o
   3   3   3         76.39         85.02         6.11 o
   4   3   3         11.71         21.43         6.85 o
   5   3   3        134.69        139.44         6.17 o
   6   3   3        134.91        148.00         5.82 o
   7   3   3         38.61         41.86         5.13 o
   8   3   3         17.47         21.21         5.64 o
   9   3   3          3.91          9.10         5.55 o
  10   3   3         20.68         20.75         5.65 o
 -11   4   3          0.31          3.96         6.06 o
 -10   4   3          0.40          7.79         5.42 o
  -9   4   3         68.02         78.05         6.01 o
  -8   4   3         57.28         53.43         5.89 o
  -7   4   3        280.19        250.07         8.05 o
  -6   4   3        370.36        340.90         6.28 o
  -5   4   3         66.37         66.47         5.85 o
  -4   4   3       1318.43       1267.40        15.83 o
  -3   4   3         12.32         14.54         4.97 o
  -2   4   3         86.64         92.09         6.40 o
  -1   4   3          2.58          2.15         6.34 o
   0   4   3       1052.27       1041.32        11.57 o
   1   4   3         45.34         36.84         7.76 o
   2   4   3         61.72         57.68         6.45 o
   3   4   3        244.04        257.96         6.94 o
   4   4   3         39.19         44.79         5.92 o
   5   4   3         51.35         59.49         7.03 o
   6   4   3         17.06         20.48         6.16 o
   7   4   3          9.10         16.66         5.22 o
   8   4   3          0.74         -2.40         6.01 o
   9   4   3          2.89          4.75         5.71 o
  10   4   3          0.89          7.67         5.34 o
 -10   5   3          0.16          6.43         5.13 o
  -9   5   3          0.19          6.75         5.19 o
  -8   5   3         78.06         68.77         4.90 o
  -7   5   3         70.93         76.41         5.31 o
  -6   5   3        316.12        288.69         5.88 o
  -5   5   3        324.09        319.62         6.16 o
  -4   5   3         26.02         23.07         5.90 o
  -3   5   3        366.97        365.33         6.95 o
  -2   5   3        721.28        695.05        10.81 o
  -1   5   3         92.45         81.52         6.83 o
   0   5   3         52.22         48.77         6.03 o
   1   5   3        609.58        605.88         9.44 o
   2   5   3        173.73        172.86         7.05 o
   3   5   3        109.94        111.22         6.76 o
   4   5   3         18.47         17.86         5.96 o
   5   5   3         81.30         72.09         5.57 o
   6   5   3          0.00          0.55         5.85 o
   7   5   3         48.87         59.65         6.42 o
   8   5   3          0.43          3.47         5.88 o
   9   5   3         21.84         20.70         6.21 o
  10   5   3          1.31          6.64         5.80 o
 -10   6   3          1.03          9.74         6.03 o
  -9   6   3          0.22         11.07         5.76 o
  -8   6   3         51.94         53.87         5.37 o
  -7   6   3        353.96        352.29         8.53 o
  -6   6   3          2.85          9.86         5.92 o
  -5   6   3         41.20         51.86         5.41 o
  -4   6   3        128.70        130.23         5.90 o
  -3   6   3        155.80        149.04         6.08 o
  -2   6   3          9.61         14.20         6.06 o
  -1   6   3          0.98          8.44         5.76 o
   0   6   3        180.74        180.52         6.27 o
   1   6   3        221.28        223.01         7.19 o
   2   6   3        146.89        143.40         7.41 o
   3   6   3        167.12        159.11         6.20 o
   4   6   3         20.55         30.48         5.98 o
   5   6   3         33.43         30.94         5.30 o
   6   6   3         56.48         49.45         4.93 o
   7   6   3          0.01         14.16         5.36 o
   8   6   3          1.24          5.29         5.29 o
   9   6   3          0.00         -3.67         5.48 o
  10   6   3          1.16          0.48         5.49 o
 -10   7   3          0.14          1.76         5.41 o
  -9   7   3          0.02          9.73         5.02 o
  -8   7   3          0.09          6.80         5.71 o
  -7   7   3        972.43        912.09        10.66 o
  -6   7   3        164.13        159.62         5.94 o
  -5   7   3        610.30        601.28         9.75 o
  -4   7   3         80.55         75.52         5.68 o
  -3   7   3         12.63         20.15         5.86 o
  -2   7   3          0.66          8.99         5.40 o
  -1   7   3         99.34        114.67         6.70 o
   0   7   3        207.29        200.03         6.40 o
   1   7   3        594.27        538.85         7.74 o
   2   7   3         74.27         75.75         6.89 o
   3   7   3         80.98         89.29         6.50 o
   4   7   3        121.73        131.33         5.63 o
   5   7   3          6.97          2.02         5.30 o
   6   7   3        238.84        238.22         6.06 o
   7   7   3         15.94         19.45         5.24 o
   8   7   3         20.40         23.50         5.30 o
   9   7   3         32.41         39.66         5.67 o
 -10   8   3          0.26          6.04         6.32 o
  -9   8   3          0.81         12.16         5.48 o
  -8   8   3         19.00         29.11         5.64 o
  -7   8   3          1.22          1.89         5.27 o
  -6   8   3        249.29        235.95         5.72 o
  -5   8   3         66.33         67.09         5.48 o
  -4   8   3          7.98          9.26         4.53 o
  -3   8   3         39.52         45.16         5.32 o
  -2   8   3        179.16        181.32         5.83 o
  -1   8   3        337.06        339.42         5.98 o
   0   8   3        145.27        146.70         5.83 o
   1   8   3        149.40        151.38         6.07 o
   2   8   3         30.18         33.53         6.18 o
   3   8   3         41.18         41.68         5.63 o
   4   8   3         67.16         74.30         6.12 o
   5   8   3          4.78          6.81         5.40 o
   6   8   3         56.13         55.40         5.76 o
   7   8   3         27.46         38.84         6.20 o
   8   8   3         11.17          8.68         5.09 o
   9   8   3          2.67          5.49         5.65 o
 -10   9   3          0.73          9.47         6.44 o
  -9   9   3          5.19         14.32         6.08 o
  -8   9   3         39.52         34.70         5.31 o
  -7   9   3         73.96         83.10         5.17 o
  -6   9   3        136.40        146.07         5.79 o
  -5   9   3          1.63          3.55         5.65 o
  -4   9   3        194.01        189.03         6.13 o
  -3   9   3         28.42         34.20         5.19 o
  -2   9   3          0.44          7.78         6.03 o
  -1   9   3        486.54        469.28         7.64 o
   0   9   3         14.74         24.67         5.15 o
   1   9   3        294.03        288.66         6.59 o
   2   9   3        297.82        269.58         6.09 o
   3   9   3         15.78         24.05         5.91 o
   4   9   3        112.14        108.87         6.40 o
   5   9   3         31.54         28.88         5.53 o
   6   9   3          0.42          5.05         5.18 o
   7   9   3         21.57         24.06         5.73 o
   8   9   3          1.46          8.06         5.98 o
   9   9   3          2.39          3.28         6.68 o
  -9  10   3         17.99         20.12         5.27 o
  -8  10   3          8.15         12.38         5.06 o
  -7  10   3         15.07         24.71         5.68 o
  -6  10   3        195.30        198.67         5.96 o
  -5  10   3        215.13        198.10         6.11 o
  -4  10   3         25.36         31.82         4.92 o
  -3  10   3        426.38        419.02         6.09 o
  -2  10   3          0.14          5.44         5.55 o
  -1  10   3         35.57         42.79         5.52 o
   0  10   3         57.04         62.44         5.11 o
   1  10   3         86.02         93.49         5.59 o
   2  10   3        231.14        197.49         5.65 o
   3  10   3          2.83          8.76         6.65 o
   4  10   3         52.64         58.13         6.81 o
   5  10   3         43.68         47.05         5.50 o
   6  10   3          3.42          4.00         5.79 o
   7  10   3         35.80         42.67         5.14 o
   8  10   3          1.80          6.61         5.82 o
  -9  11   3          0.00         -1.16         5.42 o
  -8  11   3         33.84         31.00         5.37 o
  -7  11   3         20.62         23.64         5.77 o
  -6  11   3         19.50         21.64         5.70 o
  -5  11   3          4.12         12.60         5.41 o
  -4  11   3          0.10         -2.98         4.87 o
  -3  11   3          8.08         14.15         5.93 o
  -2  11   3        170.50        165.66         5.77 o
  -1  11   3          0.06          0.11         5.19 o
   0  11   3         36.09         42.88         5.49 o
   1  11   3          5.24          6.03         5.47 o
   2  11   3        130.16        136.30         6.44 o
   3  11   3         37.51         46.02         7.50 o
   4  11   3          0.12          2.74         5.38 o
   5  11   3          1.86          2.04         6.29 o
   6  11   3          3.81          6.22         5.96 o
   7  11   3          1.22         -0.96         5.39 o
   8  11   3          0.29          6.40         5.76 o
  -8  12   3          2.42          3.61         6.08 o
  -7  12   3         12.72         16.01         6.45 o
  -6  12   3         15.86         17.38         5.85 o
  -5  12   3         86.19         78.68         5.22 o
  -4  12   3          0.87          8.96         5.38 o
  -3  12   3         22.66         20.62         4.83 o
  -2  12   3        239.46        239.51         6.31 o
  -1  12   3         81.94         78.54         5.41 o
   0  12   3        135.21        123.92         5.60 o
   1  12   3         34.53         25.74         5.74 o
   2  12   3         47.91         53.93         6.80 o
   3  12   3         95.77         93.96         7.20 o
   4  12   3          2.75          4.73         5.33 o
   5  12   3          0.21          3.51         5.65 o
   6  12   3         12.57         13.05         6.07 o
   7  12   3          0.62         10.35         5.72 o
   8  12   3          6.19         21.94         6.52 o
  -8  13   3          3.71          7.93         6.31 o
  -7  13   3          0.05         11.48         5.44 o
  -6  13   3         80.87         73.45         5.57 o
  -5  13   3         89.21         97.36         5.58 o
  -4  13   3        101.11         97.22         5.54 o
  -3  13   3          8.30          9.78         5.21 o
  -2  13   3        208.80        193.39         6.56 o
  -1  13   3         37.52         37.20         5.81 o
   0  13   3         32.35         24.66         5.41 o
   1  13   3         63.28         70.55         5.66 o
   2  13   3         11.97         16.61         6.04 o
   3  13   3          0.08          2.87         5.58 o
   4  13   3          0.14         -1.10         5.62 o
   5  13   3          2.37          5.69         6.07 o
   6  13   3          1.77          5.82         6.18 o
   7  13   3          0.12         -1.62         6.08 o
  -7  14   3          3.66          3.26         6.33 o
  -6  14   3          0.02         -0.10         5.57 o
  -5  14   3          0.11          6.44         6.32 o
  -4  14   3          0.64          4.29         5.82 o
  -3  14   3         41.60         38.23         5.66 o
  -2  14   3         32.14         30.39         5.96 o
  -1  14   3         27.83         27.74         4.73 o
   0  14   3          2.96          4.27         5.62 o
   1  14   3          2.75          7.14         5.30 o
   2  14   3          1.09          3.33         5.46 o
   3  14   3         72.08         61.22         6.25 o
   4  14   3         49.66         43.59         5.85 o
   5  14   3          5.60         10.40         5.64 o
   6  14   3          0.79          8.04         5.97 o
   7  14   3          7.29         13.94         6.81 o
  -7  15   3          9.56         15.11         5.94 o
  -6  15   3          4.25          8.70         6.09 o
  -5  15   3          0.01          2.49         5.62 o
  -4  15   3          1.10         10.79         5.62 o
  -3  15   3         23.77         29.78         5.07 o
  -2  15   3         32.52         38.31         5.76 o
  -1  15   3         10.54          8.13         5.53 o
   0  15   3          1.14          6.25         5.28 o
   1  15   3          3.25          1.97         5.29 o
   2  15   3        161.94        129.02         5.67 o
   3  15   3         50.06         51.16         7.63 o
   4  15   3          0.21          7.80         6.12 o
   5  15   3          0.47          2.00         5.87 o
   6  15   3          8.14          6.15         6.15 o
  -6  16   3         38.11         39.78         5.74 o
  -5  16   3          3.52         13.66         5.72 o
  -4  16   3          1.34         10.54         5.21 o
  -3  16   3          1.48         11.68         5.76 o
  -2  16   3          3.80          3.21         5.72 o
  -1  16   3          1.30          4.96         6.37 o
   0  16   3          9.85         11.22         5.10 o
   1  16   3          1.84          1.29         5.09 o
   2  16   3          0.01         10.67         6.13 o
   3  16   3         19.38         25.10         6.11 o
   4  16   3          1.72         -6.76         7.02 o
   5  16   3          1.03          4.14         6.80 o
  -5  17   3          0.87          7.80         6.18 o
  -4  17   3          0.15          6.30         6.19 o
  -3  17   3          0.18          4.47         5.40 o
  -2  17   3          9.85         14.07         5.95 o
  -1  17   3          3.10          8.53         5.50 o
   0  17   3          0.39         -0.21         5.91 o
   1  17   3          0.64          2.04         5.58 o
   2  17   3         12.76         19.21         5.74 o
   3  17   3          0.99          5.28         7.18 o
   4  17   3          4.74         12.97         7.82 o
  -4  18   3          0.40         11.56         6.35 o
  -3  18   3          4.31          9.92         6.14 o
  -2  18   3          1.54         11.00         7.07 o
  -1  18   3          2.51          5.87         5.56 o
   0  18   3          5.76         12.03         5.72 o
   1  18   3         22.96         22.92         5.37 o
   2  18   3          0.79          2.10         6.54 o
   3  18   3         36.50         31.06         7.06 o
  -2  19   3         13.63         16.37         6.42 o
  -1  19   3          0.69          6.04         6.02 o
   0  19   3          7.98          7.22         5.86 o
   1  19   3         17.08         14.30         5.27 o
 -11   0   4          0.00         16.98         8.10 o
 -10   0   4          2.40          6.44         8.37 o
  -9   0   4         72.33         68.06         7.86 o
  -8   0   4        100.49        103.67         8.67 o
  -7   0   4        103.66         94.32         8.87 o
  -6   0   4        140.00        138.57         8.21 o
  -5   0   4       1884.15       1898.03        30.12 o
  -4   0   4       7693.06       8178.10        85.89 o
  -3   0   4      11476.06      12144.44       114.20 o
  -2   0   4        986.72       1071.91        13.16 o
  -1   0   4       1713.99       1706.36        16.42 o
   0   0   4       9485.45       9437.05        77.09 o
   1   0   4        906.27        980.35        13.24 o
   2   0   4       1111.17       1238.36        20.20 o
   3   0   4         23.51         45.99         9.06 o
   4   0   4         11.36         16.92         7.78 o
   5   0   4         78.62         88.25         9.09 o
   6   0   4         86.02         93.18         9.04 o
   7   0   4         67.18         72.83         8.49 o
   8   0   4          1.24         18.28         8.45 o
   9   0   4          0.04         -2.88         9.10 o
  10   0   4          0.31          9.14         9.01 o
 -11   1   4          3.67          2.95         5.62 o
 -10   1   4          8.09          7.78         5.33 o
  -9   1   4          1.79          6.23         5.33 o
  -8   1   4          9.59         11.51         5.76 o
  -7   1   4         48.62         41.58         4.84 o
  -6   1   4          6.55         12.43         5.21 o
  -5   1   4        189.20        185.63         5.91 o
  -4   1   4         99.06         86.99         5.71 o
  -3   1   4        424.34        457.46         6.74 o
  -2   1   4        297.02        301.25         7.03 o
  -1   1   4         94.12         88.74         6.79 o
   0   1   4        203.33        208.43         7.69 o
   1   1   4       1751.93       1815.50        11.32 o
   2   1   4         11.51         14.52         5.54 o
   3   1   4         20.47         14.13         5.97 o
   4   1   4         65.34         73.61         5.75 o
   5   1   4         32.93         33.53         6.25 o
   6   1   4          1.81         -2.61         5.91 o
   7   1   4          6.13          6.20         5.32 o
   8   1   4         31.94         31.84         5.44 o
   9   1   4          7.08          3.62         6.11 o
  10   1   4          4.56          5.55         5.80 o
 -11   2   4          0.02          4.97         6.27 o
 -10   2   4          1.86          8.13         6.47 o
  -9   2   4          1.84         10.46         5.15 o
  -8   2   4         24.95         28.22         5.08 o
  -7   2   4         33.69         34.37         5.81 o
  -6   2   4         98.39         95.38         6.74 o
  -5   2   4        530.35        490.20         6.30 o
  -4   2   4          2.91          2.47         5.73 o
  -3   2   4        605.11        595.85         8.58 o
  -2   2   4        196.03        210.51         6.24 o
  -1   2   4        213.22        203.89         7.17 o
   0   2   4        250.60        247.59         6.59 o
   1   2   4        257.28        284.10         7.51 o
   2   2   4         62.62         57.43         5.65 o
   3   2   4        202.32        211.79         6.12 o
   4   2   4         86.73         82.72         6.34 o
   5   2   4          1.96          8.46         5.83 o
   6   2   4         11.31         17.04         5.66 o
   7   2   4          7.47         11.13         5.64 o
   8   2   4          3.47          9.76         5.30 o
   9   2   4          8.62         14.26         5.32 o
  10   2   4          0.32          2.63         6.22 o
 -11   3   4          6.45         15.87         5.77 o
 -10   3   4          5.88         12.44         7.12 o
  -9   3   4          0.05          6.27         4.81 o
  -8   3   4          7.79          7.01         4.44 o
  -7   3   4        271.52        267.30         5.45 o
  -6   3   4        149.69        151.71         5.63 o
  -5   3   4         82.45         95.25         6.18 o
  -4   3   4       1582.64       1584.05        21.37 o
  -3   3   4       3846.45       3945.79        34.50 o
  -2   3   4        321.17        321.20         6.42 o
  -1   3   4       4101.08       4177.29        34.11 o
   0   3   4        688.28        769.72         9.51 o
   1   3   4        921.86        935.68         9.58 o
   2   3   4         65.12         72.28         6.57 o
   3   3   4         99.18         97.75         6.50 o
   4   3   4        292.36        286.88         7.07 o
   5   3   4          6.83         12.27         6.29 o
   6   3   4          9.72          9.95         6.31 o
   7   3   4          1.13         15.95         5.83 o
   8   3   4         13.01          7.14         6.03 o
   9   3   4          8.81         13.15         5.25 o
  10   3   4          1.17         11.71         6.42 o
 -10   4   4          0.00          2.19         5.68 o
  -9   4   4          0.01         -0.96         5.74 o
  -8   4   4          2.82         -3.67         5.39 o
  -7   4   4        236.00        236.33         6.15 o
  -6   4   4        578.47        536.83         6.50 o
  -5   4   4          3.91          3.50         5.29 o
  -4   4   4        780.02        833.97        10.69 o
  -3   4   4       3227.33       3410.59        34.72 o
  -2   4   4        395.46        365.02         6.71 o
  -1   4   4        473.40        455.51         7.71 o
   0   4   4       3294.83       3300.50        36.78 o
   1   4   4        116.64        130.50         6.76 o
   2   4   4        131.13        144.31         6.61 o
   3   4   4        112.16        124.23         6.82 o
   4   4   4         28.78         36.07         5.66 o
   5   4   4          6.16         12.80         5.84 o
   6   4   4          0.11         13.65         6.14 o
   7   4   4          0.14         -2.98         5.60 o
   8   4   4          1.38         12.81         5.66 o
   9   4   4          2.08          0.88         5.75 o
 -10   5   4          2.29         -0.38         5.22 o
  -9   5   4          0.66         -0.86         5.13 o
  -8   5   4          0.49         13.04         5.33 o
  -7   5   4          5.86         11.98         4.77 o
  -6   5   4        303.20        265.20         6.34 o
  -5   5   4        497.80        444.82         8.21 o
  -4   5   4          0.20          4.88         5.13 o
  -3   5   4        104.83        127.62         5.84 o
  -2   5   4         18.89         26.26         5.78 o
  -1   5   4         75.68         78.01         6.42 o
   0   5   4        150.71        156.67         6.40 o
   1   5   4        475.18        439.01         7.57 o
   2   5   4        881.37        872.88        18.44 o
   3   5   4         29.35         28.37         6.24 o
   4   5   4          0.41          5.40         5.19 o
   5   5   4         98.75        107.58         6.17 o
   6   5   4         17.46         16.80         5.83 o
   7   5   4         63.09         63.08         5.68 o
   8   5   4         19.08         23.38         5.59 o
   9   5   4          2.29          7.68         5.43 o
 -10   6   4          4.97         17.60         6.00 o
  -9   6   4          1.11          6.09         5.24 o
  -8   6   4         94.70        102.91         5.58 o
  -7   6   4          0.02          6.55         5.49 o
  -6   6   4        368.68        384.00         7.32 o
  -5   6   4        109.62        105.31         5.23 o
  -4   6   4          3.25          8.78         5.87 o
  -3   6   4         22.38         34.90         5.74 o
  -2   6   4       1494.14       1469.05        19.18 o
  -1   6   4        916.45        908.15         8.75 o
   0   6   4         56.31         59.06         5.75 o
   1   6   4          0.46          7.69         6.78 o
   2   6   4        142.56        153.06         6.81 o
   3   6   4        374.59        360.52         7.49 o
   4   6   4         85.67         93.02         6.65 o
   5   6   4        105.64        108.52         6.31 o
   6   6   4          7.45          7.08         5.07 o
   7   6   4          0.03          6.52         5.57 o
   8   6   4         19.83         20.10         5.75 o
   9   6   4          3.65          5.93         5.39 o
 -10   7   4          0.20          2.64         5.86 o
  -9   7   4         23.89         31.47         5.59 o
  -8   7   4          0.02          7.31         5.29 o
  -7   7   4          4.37          5.08         5.22 o
  -6   7   4        483.83        465.58         6.90 o
  -5   7   4        114.75        131.82         6.51 o
  -4   7   4          0.61          1.13         5.10 o
  -3   7   4          2.47          6.29         5.45 o
  -2   7   4         19.85         22.73         5.41 o
  -1   7   4        264.69        275.43         7.63 o
   0   7   4        111.84        121.20         5.64 o
   1   7   4        155.98        146.81         6.60 o
   2   7   4         62.13         55.86         5.37 o
   3   7   4         17.17         24.53         6.41 o
   4   7   4         68.74         73.80         6.17 o
   5   7   4        106.53        106.04         6.62 o
   6   7   4          5.79          7.16         4.98 o
   7   7   4          3.60          6.20         6.01 o
   8   7   4          0.27          7.24         5.44 o
   9   7   4         12.81         10.07         5.25 o
 -10   8   4          0.22          7.52         5.77 o
  -9   8   4          4.48          8.40         5.68 o
  -8   8   4          6.96         11.22         5.44 o
  -7   8   4        187.96        193.97         6.40 o
  -6   8   4        439.86        423.81         6.50 o
  -5   8   4          3.10         14.93         5.16 o
  -4   8   4        341.40        322.29         5.85 o
  -3   8   4         41.78         43.36         5.13 o
  -2   8   4          0.03          4.27         5.46 o
  -1   8   4        226.72        211.00         5.76 o
   0   8   4        472.51        494.98         6.98 o
   1   8   4          1.94          1.04         5.15 o
   2   8   4         42.89         38.48         5.75 o
   3   8   4         88.76         74.84         5.77 o
   4   8   4         86.12         93.32         6.00 o
   5   8   4         46.81         49.77         5.69 o
   6   8   4          0.01          3.73         5.54 o
   7   8   4          5.57         12.57         5.39 o
   8   8   4         27.51         31.69         6.33 o
   9   8   4          0.99          3.76         6.60 o
  -9   9   4          3.88          2.67         5.64 o
  -8   9   4          5.71         13.34         5.47 o
  -7   9   4        122.78        121.27         5.34 o
  -6   9   4         30.21         27.18         5.44 o
  -5   9   4          0.07          6.65         5.32 o
  -4   9   4        105.39        108.36         5.19 o
  -3   9   4         32.74         41.88         5.77 o
  -2   9   4         61.01         59.37         5.48 o
  -1   9   4         57.46         54.07         5.77 o
   0   9   4         16.54         20.73         5.38 o
   1   9   4         11.88         15.39         5.70 o
   2   9   4          3.95          8.82         5.36 o
   3   9   4         15.66         13.38         7.21 o
   4   9   4         55.85         58.64         6.12 o
   5   9   4          6.62         20.49         5.88 o
   6   9   4          0.20         -1.29         5.56 o
   7   9   4          8.07          3.47         6.44 o
   8   9   4          0.32         10.57         6.03 o
  -9  10   4         11.06         18.12         5.66 o
  -8  10   4          1.09         10.76         5.17 o
  -7  10   4          8.57          8.87         5.16 o
  -6  10   4        157.10        153.45         5.73 o
  -5  10   4        178.34        184.42         5.75 o
  -4  10   4        157.83        163.81         5.69 o
  -3  10   4         49.75         48.56         5.18 o
  -2  10   4          7.62         12.99         5.48 o
  -1  10   4        225.91        212.36         6.22 o
   0  10   4        160.76        152.33         5.57 o
   1  10   4          2.04          5.77         5.61 o
   2  10   4        224.18        238.10         7.57 o
   3  10   4        183.22        166.45         6.91 o
   4  10   4          1.18          7.22         5.98 o
   5  10   4          0.44          1.08         5.33 o
   6  10   4          3.45         -2.55         5.38 o
   7  10   4          4.50          6.26         5.23 o
   8  10   4         11.32         12.82         6.00 o
  -9  11   4         12.55         16.73         5.94 o
  -8  11   4          0.02          1.10         5.33 o
  -7  11   4         16.53         19.11         5.76 o
  -6  11   4        240.25        230.89         5.99 o
  -5  11   4        395.73        401.03         6.32 o
  -4  11   4          1.54          0.27         5.10 o
  -3  11   4         49.61         53.90         5.90 o
  -2  11   4          0.11          1.57         5.56 o
  -1  11   4        201.82        179.26         6.24 o
   0  11   4         26.07         26.45         5.61 o
   1  11   4         89.34         86.78         5.70 o
   2  11   4         61.85         71.09         6.65 o
   3  11   4        101.65        109.78         7.02 o
   4  11   4          1.38          5.11         5.87 o
   5  11   4          1.05          6.39         6.07 o
   6  11   4         18.91         12.00         6.54 o
   7  11   4          0.09         15.88         6.32 o
   8  11   4          3.58          4.42         5.79 o
  -8  12   4          0.97         -0.53         5.77 o
  -7  12   4         16.44         25.06         5.60 o
  -6  12   4        190.63        184.54         5.82 o
  -5  12   4         21.62         26.73         5.75 o
  -4  12   4        110.20         97.23         5.16 o
  -3  12   4         17.72         19.89         5.22 o
  -2  12   4        148.21        138.28         5.82 o
  -1  12   4          0.58          7.43         5.85 o
   0  12   4        220.83        212.02         5.97 o
   1  12   4          0.60         10.24         6.10 o
   2  12   4        102.76         95.87         6.03 o
   3  12   4         71.52         73.87         5.75 o
   4  12   4         26.28         20.05         5.54 o
   5  12   4          0.02          7.12         6.35 o
   6  12   4          0.50          5.80         5.39 o
   7  12   4         12.08         15.31         6.53 o
  -8  13   4          2.25         11.98         6.30 o
  -7  13   4         12.02         17.70         4.98 o
  -6  13   4         41.45         40.43         5.23 o
  -5  13   4          1.58          4.95         5.34 o
  -4  13   4          5.20         12.70         5.98 o
  -3  13   4         23.14         26.59         5.23 o
  -2  13   4         36.19         38.03         5.13 o
  -1  13   4         19.26         13.05         5.33 o
   0  13   4          0.85          0.50         5.29 o
   1  13   4         16.78         18.92         5.57 o
   2  13   4         59.47         66.25         5.66 o
   3  13   4          5.54         11.33         7.37 o
   4  13   4         12.90         18.24         5.99 o
   5  13   4          4.44         11.69         5.35 o
   6  13   4          8.25         14.35         5.67 o
   7  13   4          2.50          0.59         6.54 o
  -7  14   4          0.71         11.92         5.86 o
  -6  14   4         10.00          8.10         5.83 o
  -5  14   4         93.73        100.84         6.53 o
  -4  14   4          0.89         -3.17         5.61 o
  -3  14   4          6.15         13.63         5.79 o
  -2  14   4          0.13          1.63         5.26 o
  -1  14   4         42.62         36.83         5.64 o
   0  14   4          2.85          6.97         5.24 o
   1  14   4         13.37         18.37         5.72 o
   2  14   4        152.69        160.12         6.72 o
   3  14   4         85.27         84.26         6.48 o
   4  14   4          0.97          8.94         6.74 o
   5  14   4          2.48         -2.86         6.27 o
   6  14   4          0.19          7.43         6.99 o
  -7  15   4          0.41          9.96         5.37 o
  -6  15   4          7.76         14.44         6.71 o
  -5  15   4         92.37         83.16         6.27 o
  -4  15   4         31.82         37.92         5.33 o
  -3  15   4         22.30         23.59         5.65 o
  -2  15   4          2.19          3.95         5.15 o
  -1  15   4         67.00         73.70         6.00 o
   0  15   4          2.72          9.25         5.72 o
   1  15   4         64.56         65.41         5.80 o
   2  15   4         30.36         34.63         5.64 o
   3  15   4          5.74         11.95         7.28 o
   4  15   4          0.35          9.79         7.60 o
   5  15   4          2.41          8.47         6.99 o
   6  15   4          0.43          4.91         7.30 o
  -6  16   4         16.78         13.77         6.01 o
  -5  16   4          6.62          3.36         5.75 o
  -4  16   4          0.59          6.22         5.14 o
  -3  16   4          5.55         11.29         5.45 o
  -2  16   4          8.03         13.41         5.10 o
  -1  16   4          5.89         13.05         6.51 o
   0  16   4          5.49          4.09         5.12 o
   1  16   4          5.26          6.91         5.98 o
   2  16   4          7.40         13.08         5.99 o
   3  16   4         85.57         76.25         7.91 o
   4  16   4          1.78         -0.25         7.08 o
   5  16   4          0.17         -0.68         6.27 o
  -5  17   4          1.94         -0.24         5.70 o
  -4  17   4          6.56          5.13         5.94 o
  -3  17   4          6.04          8.15         6.15 o
  -2  17   4          0.73          4.29         6.25 o
  -1  17   4          7.55          5.97         5.92 o
   0  17   4          0.12         -1.03         5.48 o
   1  17   4         16.79         19.89         6.19 o
   2  17   4         28.86         18.54         6.11 o
   3  17   4          1.59          7.35         6.54 o
   4  17   4          0.76          9.13         7.18 o
  -3  18   4          0.26          8.81         6.20 o
  -2  18   4          0.35         11.79         5.79 o
  -1  18   4          0.15          1.68         5.90 o
   0  18   4          0.30          6.61         6.23 o
   1  18   4          2.60          8.53         6.54 o
   2  18   4         20.12         14.82         6.16 o
 -11   1   5          9.81          5.84         6.15 o
 -10   1   5          7.62         12.75         5.67 o
  -9   1   5          1.28          4.59         4.90 o
  -8   1   5          0.13          7.97         5.71 o
  -7   1   5         13.13          9.92         5.68 o
  -6   1   5         22.69         25.27         5.72 o
  -5   1   5          0.71          2.75         5.01 o
  -4   1   5         36.66         41.23         5.63 o
  -3   1   5        435.34        503.01         6.71 o
  -2   1   5       1122.40       1155.79         8.74 o
  -1   1   5        137.54        133.25         6.45 o
   0   1   5        102.32        127.51         5.98 o
   1   1   5        635.24        680.45         7.88 o
   2   1   5          6.90         13.42         5.75 o
   3   1   5        224.43        206.17         6.63 o
   4   1   5          4.22          6.86         6.53 o
   5   1   5         47.76         61.18         5.85 o
   6   1   5          5.43         13.19         5.82 o
   7   1   5          7.98         12.83         5.56 o
   8   1   5          6.22          5.00         5.43 o
   9   1   5          0.39          0.66         5.56 o
 -11   2   5          0.04          2.94         5.75 o
 -10   2   5         14.82         15.05         5.08 o
  -9   2   5          3.19         10.43         5.46 o
  -8   2   5         48.95         54.43         5.16 o
  -7   2   5         26.15         22.88         5.68 o
  -6   2   5         97.50         98.33         6.55 o
  -5   2   5         16.78         16.38         4.84 o
  -4   2   5        404.81        385.25         6.20 o
  -3   2   5        496.03        546.82         6.85 o
  -2   2   5       2625.31       2674.68        15.25 o
  -1   2   5          5.66         10.32         6.06 o
   0   2   5        847.53        906.98         8.71 o
   1   2   5       6583.56       6706.45       106.60 o
   2   2   5        349.05        381.20         6.89 o
   3   2   5        248.01        219.88         6.22 o
   4   2   5        308.17        299.60         6.11 o
   5   2   5        303.44        280.81         6.97 o
   6   2   5          6.51         13.60         5.59 o
   7   2   5          0.53          5.26         5.72 o
   8   2   5          0.12          5.71         5.46 o
   9   2   5          1.66          5.50         5.83 o
 -10   3   5         11.00         20.15         5.87 o
  -9   3   5          7.71         12.08         5.09 o
  -8   3   5         45.39         43.93         5.42 o
  -7   3   5          2.49          9.28         5.07 o
  -6   3   5         45.03         38.24         5.95 o
  -5   3   5          2.23          9.27         5.55 o
  -4   3   5        354.72        346.35         6.14 o
  -3   3   5        335.34        356.43         6.66 o
  -2   3   5          8.13         13.91         6.19 o
  -1   3   5         96.71        109.78         6.44 o
   0   3   5        395.69        384.86         7.33 o
   1   3   5       1280.65       1385.69        15.37 o
   2   3   5        258.75        227.74         6.30 o
   3   3   5        712.89        685.30         7.34 o
   4   3   5        330.59        305.99         6.50 o
   5   3   5         56.70         51.56         5.46 o
   6   3   5         20.29         29.47         5.50 o
   7   3   5          0.23          6.21         6.59 o
   8   3   5          4.68         10.75         6.45 o
   9   3   5          2.27          9.59         6.79 o
 -10   4   5          0.05          6.17         5.73 o
  -9   4   5          0.00          3.33         5.54 o
  -8   4   5         37.94         27.86         4.52 o
  -7   4   5         35.26         36.41         5.30 o
  -6   4   5         10.66         10.34         5.01 o
  -5   4   5        115.82        105.81         5.28 o
  -4   4   5        247.98        272.45         6.40 o
  -3   4   5         56.85         60.85         5.46 o
  -2   4   5        280.30        291.55         6.68 o
  -1   4   5       1202.01       1294.04        11.39 o
   0   4   5        424.24        438.28         8.44 o
   1   4   5          1.77          5.58         5.49 o
   2   4   5         19.60         17.80         5.36 o
   3   4   5         19.20         17.91         5.85 o
   4   4   5         56.56         68.72         6.38 o
   5   4   5         10.42         16.79         5.83 o
   6   4   5          8.28         13.21         5.77 o
   7   4   5         14.26         20.49         5.36 o
   8   4   5          1.71         14.74         5.72 o
   9   4   5          5.94         10.51         6.45 o
 -10   5   5          2.91         12.91         5.21 o
  -9   5   5          3.35          0.67         5.88 o
  -8   5   5          0.11          6.78         5.38 o
  -7   5   5         23.55         21.68         4.93 o
  -6   5   5         96.66         88.48         5.94 o
  -5   5   5         12.53         12.46         5.53 o
  -4   5   5         11.09         18.12         5.79 o
  -3   5   5          3.11          4.82         5.52 o
  -2   5   5       1339.53       1417.56        13.41 o
  -1   5   5        342.74        332.35         7.48 o
   0   5   5       1083.96       1167.37        16.57 o
   1   5   5         51.54         56.72         5.68 o
   2   5   5       1343.35       1330.58        23.37 o
   3   5   5          1.71          3.05         6.73 o
   4   5   5          6.34          9.94         6.37 o
   5   5   5         22.21         23.80         6.23 o
   6   5   5         11.73         13.03         5.12 o
   7   5   5          1.59          5.90         5.17 o
   8   5   5          8.27         13.33         6.00 o
   9   5   5          3.64          4.06         6.11 o
 -10   6   5          1.27         11.25         6.13 o
  -9   6   5          0.55          7.55         5.27 o
  -8   6   5          7.57         22.02         5.44 o
  -7   6   5         13.63         27.66         5.39 o
  -6   6   5          2.49          7.06         5.82 o
  -5   6   5         97.88        108.06         5.65 o
  -4   6   5          5.62         11.26         5.56 o
  -3   6   5        265.33        297.82         6.53 o
  -2   6   5          2.82          7.91         5.66 o
  -1   6   5          0.75         10.43         6.06 o
   0   6   5       1467.28       1473.36        15.02 o
   1   6   5        499.61        533.41         7.95 o
   2   6   5        100.53        105.32         6.54 o
   3   6   5         38.44         46.86         5.40 o
   4   6   5        846.35        823.87         8.57 o
   5   6   5         16.37         24.21         6.51 o
   6   6   5          2.63         -0.13         5.52 o
   7   6   5         29.62         30.42         6.13 o
   8   6   5          0.63          1.88         5.84 o
   9   6   5          3.34          7.56         6.14 o
 -10   7   5         23.23         19.40         5.69 o
  -9   7   5          1.95         10.90         5.31 o
  -8   7   5          6.87          9.95         4.89 o
  -7   7   5         62.64         58.63         5.22 o
  -6   7   5        100.13         99.57         5.31 o
  -5   7   5          0.74         -5.53         5.37 o
  -4   7   5          4.39         10.67         5.35 o
  -3   7   5          0.44          7.45         5.93 o
  -2   7   5        230.62        228.46         5.64 o
  -1   7   5          0.08          1.10         7.07 o
   0   7   5         29.51         36.96         6.44 o
   1   7   5        142.30        155.24         6.55 o
   2   7   5          0.31          5.71         5.17 o
   3   7   5        602.53        600.22         7.08 o
   4   7   5        488.20        476.34         8.41 o
   5   7   5          1.53          7.26         5.36 o
   6   7   5          0.27          1.46         5.93 o
   7   7   5          4.64          8.31         6.19 o
   8   7   5          2.10          5.92         5.31 o
   9   7   5          5.27          8.54         6.75 o
 -10   8   5          3.52         14.16         6.10 o
  -9   8   5          0.33          6.14         5.67 o
  -8   8   5          4.76          3.18         5.38 o
  -7   8   5         37.81         41.27         5.74 o
  -6   8   5         44.75         41.93         5.39 o
  -5   8   5        193.51        194.73         6.37 o
  -4   8   5         57.66         72.05         5.42 o
  -3   8   5          5.95          2.55         5.42 o
  -2   8   5        422.39        426.82         6.70 o
  -1   8   5        391.09        408.43         6.71 o
   0   8   5         11.56         16.45         5.06 o
   1   8   5          0.03         11.48         6.36 o
   2   8   5        153.34        152.36         6.15 o
   3   8   5         10.63          4.24         6.65 o
   4   8   5         75.40         69.99         6.44 o
   5   8   5          2.16          4.46         5.47 o
   6   8   5         10.31         10.51         6.26 o
   7   8   5          8.29          1.69         5.34 o
   8   8   5          0.50          4.26         5.76 o
  -9   9   5          0.55          2.98         5.75 o
  -8   9   5          9.74         13.01         5.20 o
  -7   9   5         24.55         29.95         4.84 o
  -6   9   5          1.05          3.02         4.97 o
  -5   9   5         60.24         54.96         5.41 o
  -4   9   5        174.20        181.17         5.93 o
  -3   9   5        165.42        168.55         6.28 o
  -2   9   5        361.52        336.36         6.20 o
  -1   9   5        126.24        134.53         5.86 o
   0   9   5          5.67          8.56         5.41 o
   1   9   5         63.85         66.13         6.25 o
   2   9   5          7.03          4.80         6.00 o
   3   9   5        736.90        718.55         9.89 o
   4   9   5         76.22         69.32         5.80 o
   5   9   5         76.01         75.52         6.06 o
   6   9   5         53.43         41.28         6.63 o
   7   9   5          2.80          1.45         5.78 o
   8   9   5          2.49          7.18         7.05 o
  -9  10   5          4.96          6.79         5.83 o
  -8  10   5         19.66         21.12         5.73 o
  -7  10   5          8.32         19.41         5.41 o
  -6  10   5         23.34         28.91         5.57 o
  -5  10   5         18.08         18.07         5.03 o
  -4  10   5        131.06        122.64         5.43 o
  -3  10   5        182.72        179.67         6.38 o
  -2  10   5        144.02        142.80         5.86 o
  -1  10   5        214.34        211.40         6.88 o
   0  10   5          9.90         12.09         5.60 o
   1  10   5        367.02        378.70         7.97 o
   2  10   5         55.30         51.46         6.21 o
   3  10   5        430.28        420.61         9.52 o
   4  10   5        104.29         99.78         5.95 o
   5  10   5          0.77          3.76         5.86 o
   6  10   5          3.82          2.43         6.13 o
   7  10   5          1.99          9.34         6.37 o
   8  10   5          0.68          3.35         6.71 o
  -9  11   5          4.23          2.05         5.08 o
  -8  11   5          0.44         13.22         5.81 o
  -7  11   5         10.71         19.39         5.73 o
  -6  11   5          4.59          4.58         5.01 o
  -5  11   5        123.01        121.37         5.58 o
  -4  11   5         58.08         65.46         5.60 o
  -3  11   5          6.64         11.26         5.79 o
  -2  11   5         39.16         47.84         6.18 o
  -1  11   5        137.67        135.95         6.30 o
   0  11   5          0.00          3.16         5.54 o
   1  11   5          3.01          8.19         6.66 o
   2  11   5          0.35          3.89         5.05 o
   3  11   5         40.68         39.11         8.13 o
   4  11   5        208.55        213.66         8.57 o
   5  11   5         20.20         16.30         5.73 o
   6  11   5         20.20         19.64         6.07 o
   7  11   5          7.13         13.18         6.24 o
  -8  12   5          6.15         14.66         6.18 o
  -7  12   5          0.40          3.94         5.47 o
  -6  12   5         32.48         35.41         4.94 o
  -5  12   5         68.17         64.81         4.86 o
  -4  12   5        116.84        110.69         5.57 o
  -3  12   5          9.02          8.15         5.33 o
  -2  12   5        178.37        179.92         6.30 o
  -1  12   5          6.99         16.10         6.33 o
   0  12   5         14.18         23.34         5.64 o
   1  12   5        206.53        210.57         7.06 o
   2  12   5          1.28          6.34         5.18 o
   3  12   5        108.88        105.49         6.51 o
   4  12   5         22.44         24.74         5.80 o
   5  12   5          2.97         10.81         6.54 o
   6  12   5          0.01         -2.80         6.42 o
   7  12   5          8.60         21.09         6.61 o
  -8  13   5          0.22        -11.01         5.58 o
  -7  13   5          1.40         13.43         5.71 o
  -6  13   5         33.36         41.77         5.56 o
  -5  13   5          0.61          8.81         5.54 o
  -4  13   5         13.86         17.58         5.44 o
  -3  13   5         71.68         73.10         5.24 o
  -2  13   5         97.28         93.88         5.51 o
  -1  13   5        133.14        119.99         4.95 o
   0  13   5         39.55         38.31         5.36 o
   1  13   5         50.98         51.48         5.61 o
   2  13   5        220.37        209.15         6.12 o
   3  13   5        210.23        213.27         7.26 o
   4  13   5          0.15          1.24         6.63 o
   5  13   5          1.70         -0.06         6.25 o
   6  13   5          0.02          1.29         6.06 o
  -7  14   5          0.05         10.68         5.75 o
  -6  14   5         61.63         55.12         5.77 o
  -5  14   5         22.80         27.52         5.99 o
  -4  14   5         10.60         13.78         5.55 o
  -3  14   5          0.14          5.04         5.67 o
  -2  14   5          0.42          4.36         5.78 o
  -1  14   5          2.81          5.79         5.21 o
   0  14   5          2.02          7.20         5.05 o
   1  14   5         12.25         14.59         6.10 o
   2  14   5          0.22          5.20         6.08 o
   3  14   5         65.51         61.32         6.43 o
   4  14   5         23.16         36.37         7.59 o
   5  14   5          2.12          8.01         5.76 o
   6  14   5          0.27          3.52         6.26 o
  -6  15   5          0.34         -0.17         6.65 o
  -5  15   5         51.81         58.82         5.94 o
  -4  15   5         37.91         47.19         6.13 o
  -3  15   5          0.94          7.53         6.28 o
  -2  15   5          4.35          9.45         5.51 o
  -1  15   5         13.53         14.05         6.57 o
   0  15   5          2.59          1.07         5.22 o
   1  15   5          4.78         10.17         5.81 o
   2  15   5         16.43         21.12         5.89 o
   3  15   5         96.74        108.47        12.30 o
   4  15   5         37.53         26.74         6.41 o
   5  15   5          0.34          4.96         7.84 o
  -5  16   5         76.40         70.00         5.77 o
  -4  16   5         13.38         14.81         5.83 o
  -3  16   5          1.98          8.26         6.19 o
  -2  16   5          0.68          1.15         6.16 o
  -1  16   5          0.12          4.53         5.55 o
   0  16   5          7.30          8.60         4.84 o
   1  16   5          2.61          8.11         6.52 o
   2  16   5          3.57          4.88         6.16 o
   3  16   5          0.01          3.56         6.96 o
   4  16   5          3.63          9.84         7.09 o
  -4  17   5          2.44          4.99         5.97 o
  -3  17   5          0.21         10.44         6.03 o
  -2  17   5          0.11          1.49         6.31 o
  -1  17   5          1.26          7.28         6.28 o
   0  17   5          0.00          3.08         5.74 o
   1  17   5          0.95          1.51         5.79 o
   2  17   5         21.22         20.86         6.91 o
   3  17   5         13.54         13.45         6.87 o
  -3  18   5          0.16         10.38         6.54 o
  -2  18   5          1.11          3.42         5.39 o
  -1  18   5          0.40         12.42         6.20 o
   0  18   5          2.26          1.51         6.33 o
   1  18   5          0.76          1.24         6.08 o
 -10   0   6          3.83          8.98         7.78 o
  -9   0   6          2.72          9.52         7.32 o
  -8   0   6         18.33         39.35         7.10 o
  -7   0   6        211.20        195.90         8.35 o
  -6   0   6         58.51         68.46         8.38 o
  -5   0   6          0.21          5.47         7.06 o
  -4   0   6        138.88        133.54         7.56 o
  -3   0   6        162.38        180.09         7.75 o
  -2   0   6        171.87        170.86         8.91 o
  -1   0   6        383.89        334.08         9.66 o
   0   0   6       1471.27       1515.31        29.64 o
   1   0   6        575.02        591.74         9.95 o
   2   0   6         81.61         66.49         8.20 o
   3   0   6        447.38        444.56         9.57 o
   4   0   6        467.97        422.17        22.81 o
   5   0   6         18.80         30.06         7.71 o
   6   0   6          0.16          2.40         8.42 o
   7   0   6         66.65         66.59         7.50 o
   8   0   6          0.42          4.58         8.96 o
   9   0   6          0.23          1.94         9.26 o
 -10   1   6         26.30         24.49         5.57 o
  -9   1   6         10.76         14.25         5.18 o
  -8   1   6         24.47         27.71         5.13 o
  -7   1   6         29.83         28.02         5.01 o
  -6   1   6         41.07         37.62         5.31 o
  -5   1   6         25.73         28.32         5.73 o
  -4   1   6         25.70         34.84         4.82 o
  -3   1   6        105.65        118.22         5.29 o
  -2   1   6          6.20          6.25         5.70 o
  -1   1   6         18.82         27.66         5.54 o
   0   1   6        520.39        591.51         7.24 o
   1   1   6        320.90        332.86         6.10 o
   2   1   6       1136.85       1214.19         8.63 o
   3   1   6         73.51         74.20         5.92 o
   4   1   6        130.93        132.44         6.19 o
   5   1   6        584.80        549.33         6.54 o
   6   1   6        238.97        236.40         8.57 o
   7   1   6          5.44          6.87         6.03 o
   8   1   6          0.02          2.15         6.18 o
   9   1   6          0.00         -4.01         6.23 o
 -10   2   6          0.81          7.29         5.71 o
  -9   2   6          0.27         -1.45         5.27 o
  -8   2   6          0.38          4.99         5.39 o
  -7   2   6         14.36         21.61         4.82 o
  -6   2   6          1.43          3.16         5.11 o
  -5   2   6          6.32         14.97         5.34 o
  -4   2   6         91.07         91.05         5.30 o
  -3   2   6         51.16         50.32         5.39 o
  -2   2   6         13.59         17.53         5.29 o
  -1   2   6         61.39         61.59         5.78 o
   0   2   6         39.52         44.18         5.69 o
   1   2   6         39.88         50.15         6.15 o
   2   2   6        721.73        712.12         7.49 o
   3   2   6         39.67         43.88         5.45 o
   4   2   6         74.71         68.63         6.14 o
   5   2   6        318.03        304.04         6.17 o
   6   2   6          5.58          7.25         5.80 o
   7   2   6         26.29         24.54         6.02 o
   8   2   6          0.19          5.12         6.44 o
   9   2   6          0.14          6.87         6.17 o
 -10   3   6          6.31          6.31         5.51 o
  -9   3   6         17.78         20.51         6.34 o
  -8   3   6          6.64         10.25         4.83 o
  -7   3   6          0.46          8.06         4.58 o
  -6   3   6         66.30         79.76         6.06 o
  -5   3   6          2.54         11.28         5.32 o
  -4   3   6         63.17         55.60         5.73 o
  -3   3   6         26.32         29.48         5.24 o
  -2   3   6        131.67        153.55         5.91 o
  -1   3   6        115.20         98.84         5.89 o
   0   3   6        493.01        450.29         6.90 o
   1   3   6        271.23        295.96         5.97 o
   2   3   6        159.57        152.52         5.97 o
   3   3   6        718.52        699.25         7.66 o
   4   3   6          5.11         11.95         5.60 o
   5   3   6        797.84        806.24        20.98 o
   6   3   6         34.19         30.21         5.32 o
   7   3   6          0.06         10.46         5.37 o
   8   3   6          2.22          4.09         5.17 o
   9   3   6          3.13          7.92         6.57 o
 -10   4   6          1.29          7.24         5.08 o
  -9   4   6          5.32         13.78         5.36 o
  -8   4   6          2.53          7.71         5.43 o
  -7   4   6         11.31         14.63         5.75 o
  -6   4   6         43.55         42.45         5.11 o
  -5   4   6         12.21         17.67         5.56 o
  -4   4   6         14.00         14.85         5.43 o
  -3   4   6          2.93          2.49         5.47 o
  -2   4   6         88.07         79.44         5.99 o
  -1   4   6         17.82         23.29         6.30 o
   0   4   6          0.12          3.89         6.14 o
   1   4   6        101.62         96.03         6.19 o
   2   4   6          5.67          7.82         5.34 o
   3   4   6          9.98         11.33         6.15 o
   4   4   6         65.91         67.05         6.26 o
   5   4   6        135.58        138.78         6.11 o
   6   4   6          5.19         11.72         5.80 o
   7   4   6          3.58          2.91         5.64 o
   8   4   6          9.21          5.29         5.83 o
   9   4   6          0.26         -0.24         5.97 o
 -10   5   6          0.54          9.81         5.34 o
  -9   5   6         33.59         36.66         5.35 o
  -8   5   6         63.37         70.37         5.65 o
  -7   5   6          4.51          8.71         5.08 o
  -6   5   6          1.33          7.60         4.87 o
  -5   5   6          5.04         14.56         5.64 o
  -4   5   6         32.28         41.99         5.40 o
  -3   5   6         13.49         17.09         6.06 o
  -2   5   6        166.07        170.66         5.97 o
  -1   5   6         38.89         38.96         5.85 o
   0   5   6         43.09         41.64         5.35 o
   1   5   6        276.22        277.09         7.19 o
   2   5   6        730.67        730.91         8.56 o
   3   5   6        653.82        643.67         7.51 o
   4   5   6       1560.00       1485.17        15.80 o
   5   5   6        664.17        633.66         6.99 o
   6   5   6          1.74          3.01         5.67 o
   7   5   6          4.84          9.48         5.67 o
   8   5   6          1.32          4.71         5.67 o
 -10   6   6          0.01          6.42         5.14 o
  -9   6   6         24.93         33.02         5.66 o
  -8   6   6          0.56          5.03         5.19 o
  -7   6   6          2.88          5.85         5.46 o
  -6   6   6         45.46         40.23         5.67 o
  -5   6   6         29.58         34.88         5.71 o
  -4   6   6          0.89          0.66         6.20 o
  -3   6   6         91.31         94.89         5.38 o
  -2   6   6        218.46        211.26         6.36 o
  -1   6   6         44.68         26.31         6.38 o
   0   6   6          0.40          8.61         5.88 o
   1   6   6        568.50        562.47         7.62 o
   2   6   6         18.33         21.26         5.41 o
   3   6   6         54.11         61.26         6.73 o
   4   6   6        531.36        538.88        11.08 o
   5   6   6         57.20         60.83         6.03 o
   6   6   6         72.61         71.07         5.89 o
   7   6   6          1.60          2.99         5.72 o
   8   6   6          1.80          5.28         5.35 o
 -10   7   6          3.99          0.68         6.11 o
  -9   7   6          4.02          3.52         5.00 o
  -8   7   6         26.71         42.10         5.67 o
  -7   7   6          5.23          6.26         4.88 o
  -6   7   6          4.32          3.65         5.55 o
  -5   7   6         71.07         70.05         5.53 o
  -4   7   6         13.83         16.41         4.96 o
  -3   7   6         23.27         21.28         4.71 o
  -2   7   6         72.31         77.16         5.84 o
  -1   7   6         84.13         83.54         6.60 o
   0   7   6          1.26          5.81         5.94 o
   1   7   6          3.05          8.36         6.50 o
   2   7   6        142.14        132.73         5.79 o
   3   7   6        185.29        173.37         6.95 o
   4   7   6         32.56         44.49         6.88 o
   5   7   6        116.59        116.53         6.05 o
   6   7   6         44.60         46.62         6.34 o
   7   7   6          0.96          3.52         5.21 o
   8   7   6          1.46          8.50         6.35 o
  -9   8   6         10.38         11.31         5.82 o
  -8   8   6          9.79          7.05         4.98 o
  -7   8   6         32.39         46.33         6.23 o
  -6   8   6         24.12         35.14         5.15 o
  -5   8   6          0.52          8.06         5.19 o
  -4   8   6        191.84        167.12         6.18 o
  -3   8   6          3.93          9.75         5.63 o
  -2   8   6         63.61         63.90         5.54 o
  -1   8   6         22.01         23.14         5.44 o
   0   8   6        326.56        306.55         6.95 o
   1   8   6          3.18          3.95         6.29 o
   2   8   6        253.23        251.51         6.81 o
   3   8   6         98.87         92.24         6.53 o
   4   8   6        123.63        123.44         6.48 o
   5   8   6         12.63         15.06         6.65 o
   6   8   6         17.92         22.07         6.33 o
   7   8   6          0.39          1.85         6.80 o
   8   8   6          0.02          4.43         7.27 o
  -9   9   6         13.11          7.91         4.91 o
  -8   9   6         15.09         17.25         5.63 o
  -7   9   6          0.51          6.73         4.98 o
  -6   9   6         24.94         21.81         5.00 o
  -5   9   6          0.13         -0.44         5.31 o
  -4   9   6          9.53         14.46         5.28 o
  -3   9   6         80.76         73.95         5.60 o
  -2   9   6         18.45         17.50         5.93 o
  -1   9   6        170.30        171.05         6.72 o
   0   9   6         38.15         36.05         5.90 o
   1   9   6         40.79         39.95         6.24 o
   2   9   6        198.54        182.41         7.05 o
   3   9   6         21.49         21.33         5.64 o
   4   9   6        231.71        217.23         7.53 o
   5   9   6         77.90         81.76         6.37 o
   6   9   6         17.50         33.20         6.42 o
   7   9   6          0.39          8.10         6.01 o
   8   9   6          9.45          4.34         6.41 o
  -9  10   6         27.12         19.01         6.46 o
  -8  10   6          3.06         10.51         5.73 o
  -7  10   6         50.24         46.75         5.26 o
  -6  10   6          9.04         16.68         5.81 o
  -5  10   6          1.74         15.15         5.60 o
  -4  10   6        100.28        114.01         5.73 o
  -3  10   6         19.21         23.61         5.75 o
  -2  10   6          2.94         16.55         6.72 o
  -1  10   6        364.41        359.44         7.59 o
   0  10   6         38.32         47.29         5.51 o
   1  10   6         31.86         35.63         6.24 o
   2  10   6          5.91          9.45         5.40 o
   3  10   6        165.31        166.03         5.80 o
   4  10   6        151.04        140.75         7.52 o
   5  10   6          0.12          3.27         5.94 o
   6  10   6          7.80         11.66         6.76 o
   7  10   6          1.08          0.35         6.14 o
  -8  11   6          4.98         -1.36         5.54 o
  -7  11   6          5.97          4.74         5.29 o
  -6  11   6         23.73         24.84         5.89 o
  -5  11   6         48.61         39.78         5.26 o
  -4  11   6          0.33         -2.76         5.38 o
  -3  11   6         49.53         55.55         5.98 o
  -2  11   6          8.04         14.18         5.27 o
  -1  11   6         68.70         70.18         5.74 o
   0  11   6         36.23         30.41         5.74 o
   1  11   6          6.13         15.04         5.29 o
   2  11   6         17.92         21.10         6.39 o
   3  11   6         66.09         60.40         6.08 o
   4  11   6          0.20          3.36         7.25 o
   5  11   6          3.59          7.99         6.14 o
   6  11   6          1.87          5.62         6.38 o
   7  11   6          8.01         11.79         6.60 o
  -8  12   6          1.97         12.47         5.55 o
  -7  12   6         23.27         24.08         5.66 o
  -6  12   6         10.38         12.57         5.20 o
  -5  12   6          0.07          9.36         5.52 o
  -4  12   6          2.97          9.01         5.42 o
  -3  12   6          1.60         12.37         6.29 o
  -2  12   6         12.25         16.97         5.94 o
  -1  12   6          5.42         12.49         5.14 o
   0  12   6        144.45        132.57         5.69 o
   1  12   6         75.60         82.20         6.18 o
   2  12   6         28.30         31.76         6.67 o
   3  12   6          3.06          8.88         6.62 o
   4  12   6         15.33         15.13         5.52 o
   5  12   6          0.06         12.28         6.94 o
   6  12   6          0.00          3.04         5.78 o
  -7  13   6          0.55          3.33         5.81 o
  -6  13   6          2.78          0.96         6.09 o
  -5  13   6         98.26         98.11         5.70 o
  -4  13   6         33.90         33.17         5.74 o
  -3  13   6          5.99          1.40         5.16 o
  -2  13   6          7.39          6.10         5.19 o
  -1  13   6         31.06         35.92         5.46 o
   0  13   6         22.77         16.13         5.56 o
   1  13   6          1.90          8.33         6.08 o
   2  13   6         10.28         11.71         6.57 o
   3  13   6          0.03         15.15         7.11 o
   4  13   6          0.25          2.98         5.94 o
   5  13   6         13.86         13.66         6.77 o
   6  13   6         14.90         19.41         6.20 o
  -7  14   6          3.70          1.10         6.21 o
  -6  14   6          7.29          1.01         5.87 o
  -5  14   6          1.12          1.74         6.03 o
  -4  14   6         16.93         20.90         5.63 o
  -3  14   6          1.58          2.08         5.74 o
  -2  14   6          2.33          2.79         5.84 o
  -1  14   6         16.05         23.51         5.79 o
   0  14   6          0.13          6.66         6.19 o
   1  14   6          2.28          1.07         5.27 o
   2  14   6          3.26          5.46         6.26 o
   3  14   6         70.50         65.19         6.85 o
   4  14   6         19.25         13.38         6.35 o
   5  14   6          0.13         10.32         6.08 o
  -6  15   6          1.84          5.36         6.43 o
  -5  15   6          1.14          3.09         5.90 o
  -4  15   6          0.03          0.90         6.25 o
  -3  15   6          0.08          9.56         5.70 o
  -2  15   6          2.98          2.54         5.00 o
  -1  15   6          6.61         10.35         5.87 o
   0  15   6         12.92         12.94         6.34 o
   1  15   6          0.51          8.99         6.17 o
   2  15   6          1.12          0.63         7.03 o
   3  15   6          6.08         13.04         7.12 o
   4  15   6          0.59          3.53         6.48 o
  -5  16   6          2.06          6.68         6.40 o
  -4  16   6         15.98         15.11         5.66 o
  -3  16   6         21.68         19.85         5.31 o
  -2  16   6         10.96         10.97         5.98 o
  -1  16   6         18.53         23.41         5.92 o
   0  16   6         27.06         24.76         6.20 o
   1  16   6          4.10          7.72         6.53 o
   2  16   6          1.50         15.21         7.31 o
   3  16   6          3.52          5.10         6.77 o
  -4  17   6         17.54         16.29         6.31 o
  -3  17   6          2.35          5.71         6.18 o
  -2  17   6          2.34          5.51         6.25 o
  -1  17   6          6.41          5.43         6.66 o
   0  17   6          7.62         18.01         6.37 o
   1  17   6          0.54         -4.94         7.62 o
   2  17   6          0.10         11.32         6.10 o
 -10   1   7          0.04          5.39         5.47 o
  -9   1   7          0.00          6.81         5.45 o
  -8   1   7        129.93        118.11         6.29 o
  -7   1   7         99.25         90.35         5.48 o
  -6   1   7         81.40         82.13         5.63 o
  -5   1   7          6.89         14.82         5.35 o
  -4   1   7         55.96         59.42         5.74 o
  -3   1   7        182.34        173.77         6.17 o
  -2   1   7         28.80         30.90         5.38 o
  -1   1   7          0.69          3.53         5.62 o
   0   1   7         20.60         18.05         5.43 o
   1   1   7         17.49         15.56         5.64 o
   2   1   7        103.84        109.29         6.00 o
   3   1   7         85.62         82.23         5.65 o
   4   1   7          0.33         12.49         5.64 o
   5   1   7        419.17        380.31        10.50 o
   6   1   7         46.73         34.51         6.80 o
   7   1   7          5.24         12.85         5.95 o
   8   1   7          3.37          9.55         5.76 o
 -10   2   7         19.83         24.16         5.35 o
  -9   2   7         12.87         17.50         5.46 o
  -8   2   7          0.22          6.54         5.02 o
  -7   2   7        215.81        216.36         7.52 o
  -6   2   7         26.70         36.30         5.50 o
  -5   2   7        532.65        519.82         6.52 o
  -4   2   7         60.97         70.06         5.48 o
  -3   2   7         92.42         97.65         5.90 o
  -2   2   7        251.97        238.80         6.03 o
  -1   2   7          0.14         -3.22         5.94 o
   0   2   7        219.78        242.96         6.35 o
   1   2   7        147.70        153.57         6.39 o
   2   2   7         42.71         49.99         5.63 o
   3   2   7         19.70         21.17         5.64 o
   4   2   7        277.52        262.27         6.60 o
   5   2   7          2.77         11.63         5.32 o
   6   2   7        316.36        309.78         7.78 o
   7   2   7         10.97         19.27         5.72 o
   8   2   7          2.11          7.34         5.87 o
 -10   3   7         12.32         17.17         5.57 o
  -9   3   7         15.37         17.28         5.57 o
  -8   3   7         60.05         52.41         5.61 o
  -7   3   7         29.94         30.67         4.97 o
  -6   3   7         15.76         19.44         5.11 o
  -5   3   7         13.51         21.54         5.66 o
  -4   3   7        190.05        191.16         5.26 o
  -3   3   7         38.11         42.79         5.21 o
  -2   3   7        146.20        145.10         5.90 o
  -1   3   7         46.72         50.76         6.00 o
   0   3   7          0.34          2.44         6.48 o
   1   3   7         80.32         91.71         6.22 o
   2   3   7        195.03        203.14         6.39 o
   3   3   7         35.28         38.25         5.70 o
   4   3   7         15.78         21.09         5.82 o
   5   3   7        104.46        102.95         6.53 o
   6   3   7        279.49        281.41         8.86 o
   7   3   7         45.74         39.29         6.56 o
   8   3   7          6.35          7.39         5.42 o
 -10   4   7          1.89          9.93         5.88 o
  -9   4   7         11.36         11.36         5.58 o
  -8   4   7         10.75         16.43         4.99 o
  -7   4   7         17.42         18.68         4.82 o
  -6   4   7         99.06         98.56         5.68 o
  -5   4   7         22.26         25.29         5.09 o
  -4   4   7        152.17        142.59         5.83 o
  -3   4   7         91.19         79.59         5.56 o
  -2   4   7          2.90          6.53         5.87 o
  -1   4   7         39.32         44.13         5.75 o
   0   4   7          0.12          3.17         6.50 o
   1   4   7        115.59        115.29         6.00 o
   2   4   7         18.70         18.73         6.01 o
   3   4   7          8.02         15.84         5.49 o
   4   4   7         42.11         38.85         5.61 o
   5   4   7         23.64         30.47         6.53 o
   6   4   7          0.04          7.54         5.59 o
   7   4   7          7.65          7.04         6.09 o
   8   4   7         23.47         24.23         6.57 o
 -10   5   7          0.19          4.00         5.60 o
  -9   5   7         40.77         58.82         5.08 o
  -8   5   7         27.03         26.67         5.60 o
  -7   5   7         64.49         61.74         5.13 o
  -6   5   7         27.57         36.24         5.42 o
  -5   5   7         43.03         46.33         5.18 o
  -4   5   7          5.10         11.68         5.12 o
  -3   5   7        134.17        125.57         5.95 o
  -2   5   7         23.12         22.77         4.91 o
  -1   5   7          3.26         13.29         5.65 o
   0   5   7         23.29         26.73         5.87 o
   1   5   7        185.54        188.22         6.35 o
   2   5   7         45.18         53.36         6.30 o
   3   5   7         30.63         40.57         5.56 o
   4   5   7         72.68         62.25         6.01 o
   5   5   7         95.04         95.19         6.33 o
   6   5   7         51.73         55.36         5.96 o
   7   5   7          0.03          9.07         6.14 o
   8   5   7          0.26         13.09         6.03 o
  -9   6   7          1.34         -2.24         5.81 o
  -8   6   7          0.43         10.25         5.39 o
  -7   6   7         31.80         30.87         5.35 o
  -6   6   7          1.60         -1.01         5.24 o
  -5   6   7          0.54          7.78         5.48 o
  -4   6   7          7.08         20.80         5.66 o
  -3   6   7         30.54         36.66         5.73 o
  -2   6   7         85.06         86.24         6.58 o
  -1   6   7         23.33         25.75         6.14 o
   0   6   7        108.48        108.71         6.26 o
   1   6   7        141.13        127.90         6.27 o
   2   6   7          8.60         15.30         6.29 o
   3   6   7         38.66         32.30         6.92 o
   4   6   7         43.56         46.65         6.05 o
   5   6   7          6.94          9.92         6.47 o
   6   6   7          8.98         17.76         5.85 o
   7   6   7         43.82         46.29         6.55 o
   8   6   7          4.84          1.91         5.58 o
  -9   7   7          0.64          4.33         5.88 o
  -8   7   7         11.37         11.77         5.92 o
  -7   7   7         78.33         81.32         5.40 o
  -6   7   7          5.98         12.86         5.39 o
  -5   7   7        126.25        117.27         5.70 o
  -4   7   7         44.66         46.32         5.11 o
  -3   7   7         89.42         89.38         6.45 o
  -2   7   7          0.23         -3.96         5.26 o
  -1   7   7          2.14         -0.26         6.92 o
   0   7   7          0.94         -2.66         5.50 o
   1   7   7         10.35         16.08         6.11 o
   2   7   7         22.89         27.36         5.97 o
   3   7   7         13.07         25.22         6.69 o
   4   7   7        135.85        145.66         6.43 o
   5   7   7          2.32          6.51         7.21 o
   6   7   7        200.66        188.63         6.33 o
   7   7   7          5.46          8.93         7.79 o
   8   7   7          1.62          6.80         7.44 o
  -9   8   7          0.38          5.98         5.61 o
  -8   8   7         50.55         56.91         5.43 o
  -7   8   7          0.57          3.64         5.96 o
  -6   8   7        163.89        165.06         6.01 o
  -5   8   7        195.70        192.09         5.83 o
  -4   8   7         63.95         68.99         5.69 o
  -3   8   7         82.36         71.27         5.28 o
  -2   8   7          3.96          7.97         6.10 o
  -1   8   7          0.39          3.31         6.45 o
   0   8   7         29.68         28.07         5.63 o
   1   8   7         90.60         97.99         6.92 o
   2   8   7         83.26         79.34         6.47 o
   3   8   7         79.13         87.96         6.68 o
   4   8   7         12.83         23.27         5.76 o
   5   8   7         62.79         56.97         6.91 o
   6   8   7         10.53         17.50         6.29 o
   7   8   7          9.49         18.56         7.22 o
  -9   9   7          9.55          6.71         6.25 o
  -8   9   7          1.35          4.88         5.23 o
  -7   9   7          2.27          0.80         5.19 o
  -6   9   7          2.63         11.51         5.13 o
  -5   9   7         22.11         20.82         5.44 o
  -4   9   7        104.57         90.92         5.03 o
  -3   9   7          1.84          5.33         6.30 o
  -2   9   7         13.64         21.12         5.62 o
  -1   9   7        114.49        106.18         6.81 o
   0   9   7        129.18        116.22         6.10 o
   1   9   7          6.45          8.10         5.56 o
   2   9   7          6.79         12.26         6.05 o
   3   9   7         16.34         16.13         5.22 o
   4   9   7         37.99         32.90         6.32 o
   5   9   7          0.07          4.42         7.32 o
   6   9   7          0.02         10.75         5.91 o
   7   9   7          8.33          8.14         6.26 o
  -8  10   7         10.51         17.53         6.30 o
  -7  10   7         12.93         20.52         5.16 o
  -6  10   7         44.02         43.83         5.73 o
  -5  10   7          3.53         12.12         5.20 o
  -4  10   7         42.06         46.05         5.22 o
  -3  10   7          1.25          5.71         5.09 o
  -2  10   7         81.63         77.51         6.48 o
  -1  10   7          6.32          7.06         5.59 o
   0  10   7          9.63         19.35         6.81 o
   1  10   7          1.40          6.79         5.62 o
   2  10   7        198.11        188.18         6.53 o
   3  10   7         17.54         16.87         5.97 o
   4  10   7         12.96         17.86         5.38 o
   5  10   7         12.93         12.13         6.35 o
   6  10   7          8.35         14.20         7.61 o
   7  10   7         24.54         23.38         7.43 o
  -8  11   7          5.26         19.70         6.04 o
  -7  11   7          3.43         10.34         5.80 o
  -6  11   7         16.80         18.90         5.64 o
  -5  11   7         24.80         31.79         5.08 o
  -4  11   7         19.94         29.40         5.68 o
  -3  11   7          5.24          6.58         6.16 o
  -2  11   7         76.26         69.49         6.16 o
  -1  11   7          0.40          2.11         5.71 o
   0  11   7          2.05          8.21         6.59 o
   1  11   7          0.01         16.60         6.66 o
   2  11   7          9.85         16.56         6.72 o
   3  11   7          2.22          1.40         5.77 o
   4  11   7          1.47          1.09         6.21 o
   5  11   7         39.26         40.42         6.64 o
   6  11   7          3.48          6.39         7.09 o
  -7  12   7          0.00          5.66         5.49 o
  -6  12   7         13.32         18.40         5.13 o
  -5  12   7        132.08        133.17         6.04 o
  -4  12   7         22.43         33.43         6.27 o
  -3  12   7          7.10         10.90         5.97 o
  -2  12   7         45.17         48.16         5.43 o
  -1  12   7          4.87         10.04         6.66 o
   0  12   7          3.05         14.33         6.33 o
   1  12   7         44.21         40.29         5.83 o
   2  12   7          6.35          6.39         5.69 o
   3  12   7          1.65          0.07         5.85 o
   4  12   7          2.95          6.27         6.94 o
   5  12   7          0.27          9.53         6.49 o
   6  12   7          3.10         12.72         7.38 o
  -7  13   7          0.50         -3.27         5.86 o
  -6  13   7         13.86         16.15         5.89 o
  -5  13   7          5.96          6.58         5.12 o
  -4  13   7          5.48          7.88         6.31 o
  -3  13   7          0.03          3.64         5.93 o
  -2  13   7          0.00         -7.60         5.99 o
  -1  13   7          2.49          9.18         5.76 o
   0  13   7          4.28         14.23         7.03 o
   1  13   7         23.05         25.91         6.36 o
   2  13   7         15.41         20.82         6.79 o
   3  13   7         30.86         31.71         5.58 o
   4  13   7          2.28          2.03         5.99 o
   5  13   7          0.03         -0.94         6.10 o
  -6  14   7         12.69         15.16         5.91 o
  -5  14   7          0.22          9.59         6.34 o
  -4  14   7          0.03          7.09         6.27 o
  -3  14   7          1.55         12.44         6.26 o
  -2  14   7          3.54         -3.80         6.01 o
  -1  14   7          0.46          3.34         6.21 o
   0  14   7         19.60         22.99         6.34 o
   1  14   7         15.63         13.63         7.05 o
   2  14   7          0.61         -4.79         6.63 o
   3  14   7          7.76         18.08         6.00 o
   4  14   7          0.11         -0.05         6.38 o
  -5  15   7         42.45         36.16         5.60 o
  -4  15   7          0.40          2.17         6.38 o
  -3  15   7          0.20          7.82         6.01 o
  -2  15   7          0.99          2.20         5.36 o
  -1  15   7         64.93         61.94         6.43 o
   0  15   7          4.52         14.16         7.47 o
   1  15   7          0.44         14.05         6.46 o
   2  15   7          0.65          8.80         6.34 o
   3  15   7          6.74         12.50         6.20 o
  -4  16   7          5.95          6.72         5.82 o
  -3  16   7          0.13          3.68         6.53 o
  -2  16   7          0.06          4.38         6.17 o
  -1  16   7          0.57          2.58         6.74 o
   0  16   7          0.06          1.79         5.87 o
   1  16   7          1.89          8.50         6.85 o
   2  16   7          0.05         -3.75         6.82 o
  -2  17   7          1.16         -0.26         5.67 o
  -1  17   7          7.98         14.87         6.24 o
   0  17   7          3.51         15.60         6.60 o
 -10   0   8          7.06          2.30         8.86 o
  -9   0   8          9.08         19.39         8.43 o
  -8   0   8         12.09         16.35         7.25 o
  -7   0   8         15.32          6.99         7.86 o
  -6   0   8        337.47        282.77         9.09 o
  -5   0   8         11.99          5.15         7.54 o
  -4   0   8       2315.94       2275.69        13.72 o
  -3   0   8       3060.68       2919.55        19.69 o
  -2   0   8        340.13        360.76         8.87 o
  -1   0   8          0.31          1.56         7.79 o
   0   0   8        419.04        364.75         8.92 o
   1   0   8         65.71         75.56         7.66 o
   2   0   8         43.65         55.09         8.07 o
   3   0   8         31.90         35.08         8.17 o
   4   0   8         18.83         16.73         7.79 o
   5   0   8          0.02         -3.47         8.34 o
   6   0   8          7.55         13.47         8.05 o
   7   0   8         56.94         46.67         8.48 o
   8   0   8         24.78         24.80         8.94 o
 -10   1   8          0.24          5.24         5.82 o
  -9   1   8          2.88          6.58         5.64 o
  -8   1   8         41.41         47.66         5.20 o
  -7   1   8        124.63        103.25         5.22 o
  -6   1   8          0.45          5.31         5.23 o
  -5   1   8         42.36         40.37         5.89 o
  -4   1   8         49.77         49.45         5.43 o
  -3   1   8        236.51        241.04         5.62 o
  -2   1   8        102.39        100.86         6.04 o
  -1   1   8         18.37         20.24         5.11 o
   0   1   8         92.52         90.36         5.29 o
   1   1   8         46.21         53.62         5.63 o
   2   1   8         78.06         83.05         5.69 o
   3   1   8         41.37         44.92         5.85 o
   4   1   8          2.31          3.91         5.48 o
   5   1   8         44.84         47.58         5.74 o
   6   1   8          0.35          6.92         5.65 o
   7   1   8          5.90          7.01         6.65 o
   8   1   8          1.40         12.65         6.25 o
 -10   2   8          7.23         11.54         5.68 o
  -9   2   8          0.70          8.86         5.30 o
  -8   2   8          5.78         12.30         5.17 o
  -7   2   8          0.20          7.41         5.30 o
  -6   2   8          6.82          7.57         4.93 o
  -5   2   8          2.41          6.01         5.28 o
  -4   2   8        148.12        139.22         5.82 o
  -3   2   8         16.29         17.16         5.43 o
  -2   2   8        171.88        163.46         5.78 o
  -1   2   8        170.89        155.22         5.87 o
   0   2   8         17.31         24.58         5.71 o
   1   2   8          0.04          0.18         5.56 o
   2   2   8         63.12         64.55         5.79 o
   3   2   8         52.03         51.27         5.78 o
   4   2   8         46.92         44.81         5.26 o
   5   2   8          2.09          8.36         5.76 o
   6   2   8         49.22         48.65         5.06 o
   7   2   8          5.33          3.60         7.15 o
   8   2   8          0.34          3.53         7.67 o
 -10   3   8          0.64          4.48         6.11 o
  -9   3   8          0.33         13.01         5.12 o
  -8   3   8          1.76         11.41         5.44 o
  -7   3   8         19.72         29.08         5.03 o
  -6   3   8         29.37         47.09         5.54 o
  -5   3   8         17.11         29.08         5.38 o
  -4   3   8        609.27        580.88         6.32 o
  -3   3   8          8.33         12.69         5.49 o
  -2   3   8         35.45         30.47         5.51 o
  -1   3   8        264.96        242.93         6.47 o
   0   3   8         87.35         93.08         6.29 o
   1   3   8         18.41         18.98         6.11 o
   2   3   8         17.49         20.20         5.18 o
   3   3   8          3.64          3.97         5.39 o
   4   3   8         65.93         59.44         5.51 o
   5   3   8         17.85         22.62         6.12 o
   6   3   8          9.11         16.37         6.22 o
   7   3   8          0.01          5.92         6.19 o
   8   3   8          4.45          8.94         5.75 o
  -9   4   8          2.97         13.57         5.14 o
  -8   4   8         11.01         13.02         5.08 o
  -7   4   8         63.87         58.89         5.12 o
  -6   4   8        292.46        247.52         5.82 o
  -5   4   8        115.08        110.53         5.87 o
  -4   4   8        889.40        863.90         9.95 o
  -3   4   8        303.24        278.55         6.64 o
  -2   4   8        225.52        241.02         6.83 o
  -1   4   8         26.12         24.43         5.25 o
   0   4   8          3.16          1.20         5.77 o
   1   4   8         39.74         40.43         5.23 o
   2   4   8          6.69         11.65         5.12 o
   3   4   8          4.52         15.29         5.12 o
   4   4   8         13.59         15.57         5.72 o
   5   4   8          6.05          6.36         5.37 o
   6   4   8         12.85          9.56         5.60 o
   7   4   8          7.92         12.49         6.28 o
  -9   5   8         30.24         31.89         5.24 o
  -8   5   8          2.13         -0.59         5.53 o
  -7   5   8          4.30          9.42         5.10 o
  -6   5   8         79.99         77.34         5.11 o
  -5   5   8         16.02         19.15         4.86 o
  -4   5   8         24.63         28.27         5.18 o
  -3   5   8         14.39         10.09         6.30 o
  -2   5   8        159.95        154.23         5.57 o
  -1   5   8         43.62         35.70         6.43 o
   0   5   8         19.10         18.47         6.47 o
   1   5   8         45.21         44.97         5.66 o
   2   5   8         15.73         14.97         5.37 o
   3   5   8         96.24         94.38         6.21 o
   4   5   8         80.00         74.93         6.10 o
   5   5   8         59.92         58.65         5.71 o
   6   5   8         14.73         17.56         5.45 o
   7   5   8         29.56         33.41         7.23 o
  -9   6   8          0.11          7.56         5.63 o
  -8   6   8          0.74          9.25         5.55 o
  -7   6   8          0.02          3.98         5.06 o
  -6   6   8         24.08         24.08         4.97 o
  -5   6   8         92.59        102.49         5.74 o
  -4   6   8        505.46        461.24         6.11 o
  -3   6   8          5.03          7.10         5.72 o
  -2   6   8          3.12          5.68         5.39 o
  -1   6   8         20.73         15.91         5.50 o
   0   6   8         11.27         11.84         6.59 o
   1   6   8         62.91         58.34         5.66 o
   2   6   8          0.07          2.54         6.45 o
   3   6   8         13.95         18.02         6.58 o
   4   6   8          5.26          3.99         5.17 o
   5   6   8         99.00         92.43         6.82 o
   6   6   8         12.36         11.83         6.90 o
   7   6   8          6.03          6.71         7.67 o
  -9   7   8         21.40         24.55         5.83 o
  -8   7   8          3.30         18.12         5.71 o
  -7   7   8          0.27          6.36         5.56 o
  -6   7   8          2.04          3.09         5.46 o
  -5   7   8         30.84         35.91         5.45 o
  -4   7   8        122.02        118.90         6.05 o
  -3   7   8        154.86        145.35         6.03 o
  -2   7   8          0.12          6.77         6.31 o
  -1   7   8          4.74          9.25         6.45 o
   0   7   8          0.19         -0.52         6.66 o
   1   7   8        119.57        121.26         7.45 o
   2   7   8          8.99         10.47         7.70 o
   3   7   8          7.12          4.44         5.44 o
   4   7   8         13.69         14.11         5.76 o
   5   7   8          3.84          5.00         6.80 o
   6   7   8         17.32         16.81         6.21 o
   7   7   8          8.33          3.98         8.39 o
  -9   8   8         25.30         17.70         6.10 o
  -8   8   8          5.48         11.69         6.14 o
  -7   8   8          0.06          8.07         5.55 o
  -6   8   8         33.16         36.61         4.97 o
  -5   8   8         56.13         58.54         4.96 o
  -4   8   8        248.24        229.74         6.79 o
  -3   8   8        302.26        284.36         9.02 o
  -2   8   8         10.50         10.29         6.45 o
  -1   8   8          5.49          1.75         5.66 o
   0   8   8          8.11          6.82         6.35 o
   1   8   8          7.68         16.44         6.27 o
   2   8   8          2.71          9.59         8.02 o
   3   8   8         51.74         58.83         7.08 o
   4   8   8         10.08         20.83         6.87 o
   5   8   8          1.11         10.66         5.75 o
   6   8   8          0.00         16.08         7.14 o
   7   8   8         26.66         28.57         7.52 o
  -8   9   8          3.66         10.09         5.36 o
  -7   9   8          8.25         17.01         5.82 o
  -6   9   8         77.17         74.67         5.85 o
  -5   9   8          0.02          7.47         5.22 o
  -4   9   8          1.43         19.44         6.36 o
  -3   9   8          0.32          4.65         5.32 o
  -2   9   8          4.88         12.66         6.28 o
  -1   9   8          6.39          3.22         5.75 o
   0   9   8         10.43         16.10         5.65 o
   1   9   8         14.18         12.99         6.79 o
   2   9   8         13.72         10.25         7.15 o
   3   9   8          2.34          0.92         6.12 o
   4   9   8          1.20          2.94         5.81 o
   5   9   8          0.37          1.51         6.76 o
   6   9   8          4.17         17.55         7.19 o
  -8  10   8          0.47          6.64         5.96 o
  -7  10   8          0.22          6.02         5.29 o
  -6  10   8         29.84         33.75         5.81 o
  -5  10   8         45.33         47.45         5.61 o
  -4  10   8        271.69        259.38         8.59 o
  -3  10   8          5.22          2.75         5.48 o
  -2  10   8         15.65          7.36         5.68 o
  -1  10   8         19.73         22.62         6.00 o
   0  10   8         84.12         79.92         6.47 o
   1  10   8          2.08         22.99         6.55 o
   2  10   8         54.75         54.62         6.18 o
   3  10   8          1.47          8.08         6.86 o
   4  10   8         24.82         22.45         5.56 o
   5  10   8         17.62         21.58         6.48 o
   6  10   8          2.54          4.29         5.79 o
  -7  11   8          1.33          6.72         5.14 o
  -6  11   8          0.34          9.32         5.51 o
  -5  11   8         84.08         87.02         5.80 o
  -4  11   8        126.05        125.21         6.47 o
  -3  11   8          0.29          4.02         6.57 o
  -2  11   8          3.44         10.14         5.13 o
  -1  11   8          0.07         -2.80         5.97 o
   0  11   8          1.23          5.24         6.02 o
   1  11   8         12.80         10.96         7.04 o
   2  11   8         25.90         19.67         6.57 o
   3  11   8          2.46         10.68         6.01 o
   4  11   8          0.65          8.79         6.40 o
   5  11   8          0.00          4.49         6.35 o
  -7  12   8          1.10          5.92         5.77 o
  -6  12   8         16.57         20.15         6.01 o
  -5  12   8         15.13         22.25         6.46 o
  -4  12   8         43.09         41.34         5.78 o
  -3  12   8         26.81         24.10         6.22 o
  -2  12   8          7.74         12.39         6.21 o
  -1  12   8         10.38         14.28         5.74 o
   0  12   8         16.47         18.43         6.39 o
   1  12   8          0.23          3.80         7.59 o
   2  12   8          0.02          0.64         6.37 o
   3  12   8         12.11          7.50         7.04 o
   4  12   8          3.39         11.05         6.63 o
   5  12   8          1.07         -0.74         6.69 o
  -6  13   8         12.24         12.68         5.55 o
  -5  13   8          0.23          5.50         5.19 o
  -4  13   8         10.04         13.12         6.78 o
  -3  13   8          0.03          9.59         6.80 o
  -2  13   8          6.36         13.07         5.84 o
  -1  13   8          8.78         18.59         6.30 o
   0  13   8          0.48          0.20         6.28 o
   1  13   8          1.01          3.76         9.47 o
   2  13   8          7.29          7.85         5.88 o
   3  13   8          4.83          8.64         6.61 o
   4  13   8          0.30         10.25         6.41 o
  -5  14   8          3.98          9.07         6.07 o
  -4  14   8          8.48          6.40         6.11 o
  -3  14   8          8.22         13.27         5.80 o
  -2  14   8          6.10          5.47         6.41 o
  -1  14   8         38.89         32.90         6.88 o
   0  14   8         11.73         21.05         8.14 o
   1  14   8          2.45          6.48         7.46 o
   2  14   8          0.24          4.38         7.46 o
   3  14   8          1.80          5.83         6.38 o
  -4  15   8         27.09         29.26         7.24 o
  -3  15   8         27.57         29.30         6.94 o
  -2  15   8          5.50          2.98         6.22 o
  -1  15   8         13.01         17.28         7.47 o
   0  15   8          3.49          9.55         6.25 o
   1  15   8          6.40         17.70         7.43 o
   2  15   8          0.01          1.83         7.70 o
  -2  16   8          0.05          0.41         6.94 o
  -1  16   8          3.09          7.93         7.39 o
   0  16   8          1.54          2.09         6.92 o
  -9   1   9          0.12          3.24         6.07 o
  -8   1   9          7.41         13.58         4.73 o
  -7   1   9          6.30          4.74         5.41 o
  -6   1   9         11.16         11.50         5.50 o
  -5   1   9         85.01         92.40         5.17 o
  -4   1   9         85.52         81.29         5.63 o
  -3   1   9         19.80         28.27         5.64 o
  -2   1   9        857.36        838.55         7.34 o
  -1   1   9         66.53         66.63         6.14 o
   0   1   9        133.68        123.72         7.06 o
   1   1   9         36.23         42.39         5.92 o
   2   1   9          0.87          4.91         5.50 o
   3   1   9          0.31          2.33         5.47 o
   4   1   9         53.21         55.10         5.85 o
   5   1   9          0.76          7.80         5.68 o
   6   1   9         37.61         34.77         6.07 o
   7   1   9          1.40          5.75         5.66 o
  -9   2   9          1.21          6.45         5.44 o
  -8   2   9          0.12         -3.07         4.92 o
  -7   2   9          1.64         13.09         4.82 o
  -6   2   9         20.90         24.83         6.69 o
  -5   2   9        150.24        137.13         8.45 o
  -4   2   9        156.24        146.29         5.94 o
  -3   2   9       3121.80       3108.86        19.53 o
  -2   2   9       2859.19       2821.83        24.31 o
  -1   2   9         62.49         71.74         5.86 o
   0   2   9         23.24         19.72         6.12 o
   1   2   9          9.32         14.73         5.62 o
   2   2   9          1.81          7.31         5.28 o
   3   2   9         39.75         45.20         5.40 o
   4   2   9         16.07         19.10         5.59 o
   5   2   9         37.25         35.16         5.91 o
   6   2   9          1.07          8.39         5.79 o
   7   2   9         10.91         18.13         5.64 o
  -9   3   9          0.02          1.26         5.71 o
  -8   3   9          1.74          1.47         5.85 o
  -7   3   9         14.54         19.73         5.48 o
  -6   3   9         28.60         33.65         5.10 o
  -5   3   9         65.98         62.08         5.51 o
  -4   3   9         77.31         79.54         5.51 o
  -3   3   9        802.83        786.53         7.32 o
  -2   3   9        283.89        268.46         6.82 o
  -1   3   9        213.19        195.60         6.51 o
   0   3   9         43.64         39.31         6.09 o
   1   3   9         14.40         15.33         5.74 o
   2   3   9         53.51         53.81         5.20 o
   3   3   9         12.22         19.55         5.33 o
   4   3   9          3.76         10.40         5.71 o
   5   3   9         21.02         25.67         4.99 o
   6   3   9          0.14          7.52         5.85 o
   7   3   9         11.78         11.52         6.27 o
  -9   4   9          0.01         -0.71         5.68 o
  -8   4   9          1.80          5.02         6.07 o
  -7   4   9         16.64         21.86         5.98 o
  -6   4   9         32.74         36.24         5.38 o
  -5   4   9          8.94          6.22         5.11 o
  -4   4   9         38.83         43.67         5.37 o
  -3   4   9          4.45         12.09         5.70 o
  -2   4   9         75.71         83.81         5.99 o
  -1   4   9          5.23         12.73         5.45 o
   0   4   9          1.23          3.25         5.61 o
   1   4   9         24.73         24.17         5.90 o
   2   4   9          1.07          4.78         5.05 o
   3   4   9          2.13          4.76         5.18 o
   4   4   9          0.12          7.48         5.08 o
   5   4   9         12.64         14.23         5.80 o
   6   4   9          1.65          4.91         6.30 o
   7   4   9          0.00          3.78         6.67 o
  -9   5   9          0.70          1.14         5.91 o
  -8   5   9          2.81          7.89         5.41 o
  -7   5   9         13.77         15.77         5.49 o
  -6   5   9         77.72         70.19         5.49 o
  -5   5   9         12.27         23.84         5.41 o
  -4   5   9         12.62         16.96         5.70 o
  -3   5   9         59.19         62.40         5.70 o
  -2   5   9        545.16        530.95        10.01 o
  -1   5   9         61.80         60.31         6.58 o
   0   5   9         37.02         33.02         6.65 o
   1   5   9         61.70         64.35         6.30 o
   2   5   9          2.29         -1.16         5.67 o
   3   5   9          6.23         13.11         5.40 o
   4   5   9          0.00          4.86         5.96 o
   5   5   9          0.02          0.86         5.73 o
   6   5   9         19.39         22.85         6.91 o
   7   5   9          4.24          4.90         7.52 o
  -9   6   9          0.02          8.58         5.72 o
  -8   6   9          0.07          2.34         5.80 o
  -7   6   9          0.00          1.74         4.64 o
  -6   6   9         12.02          7.61         5.70 o
  -5   6   9        174.35        170.62         5.99 o
  -4   6   9        100.03        102.93         6.27 o
  -3   6   9        631.76        614.23        12.65 o
  -2   6   9        133.98        125.22         6.14 o
  -1   6   9        156.41        161.44         6.61 o
   0   6   9          3.00          4.48         6.28 o
   1   6   9         94.70         92.28         7.17 o
   2   6   9          2.72          4.72         6.32 o
   3   6   9          3.62          8.06         6.06 o
   4   6   9         24.64         34.83         6.82 o
   5   6   9          2.88         -3.38         7.48 o
   6   6   9         22.58         18.09         7.26 o
  -8   7   9          1.81         12.92         6.69 o
  -7   7   9          5.95          6.70         5.75 o
  -6   7   9          6.33         14.05         5.13 o
  -5   7   9         12.92         14.36         5.40 o
  -4   7   9         98.82        101.67         6.47 o
  -3   7   9         57.69         59.08         6.28 o
  -2   7   9         34.04         38.86         5.75 o
  -1   7   9          1.69          8.70         6.42 o
   0   7   9        200.92        174.29         6.11 o
   1   7   9          9.07         12.84         6.91 o
   2   7   9          3.49         13.56         6.67 o
   3   7   9         16.56         26.21         6.84 o
   4   7   9          0.05          5.10         7.47 o
   5   7   9          8.17         15.17         7.32 o
   6   7   9          1.59          0.64         6.54 o
  -8   8   9          2.22          5.90         5.59 o
  -7   8   9         30.86         27.71         5.56 o
  -6   8   9          0.24          4.34         5.26 o
  -5   8   9        152.12        128.92         6.43 o
  -4   8   9          0.00          1.20         6.35 o
  -3   8   9         17.09         22.81         5.86 o
  -2   8   9         38.22         32.89         5.77 o
  -1   8   9        179.68        186.50         6.89 o
   0   8   9         36.70         33.25         5.72 o
   1   8   9          9.37         17.01         5.83 o
   2   8   9         29.95         28.42         6.85 o
   3   8   9          0.04          6.54         7.06 o
   4   8   9          2.45          8.65         6.80 o
   5   8   9         14.05         19.05         6.21 o
   6   8   9          0.53          3.35         6.74 o
  -8   9   9          6.92          8.66         6.21 o
  -7   9   9          9.39         11.38         6.34 o
  -6   9   9          1.26          6.18         6.21 o
  -5   9   9         33.26         37.15         6.16 o
  -4   9   9         33.20         29.19         5.72 o
  -3   9   9         53.08         62.90         6.03 o
  -2   9   9          0.19         12.84         6.34 o
  -1   9   9         31.06         36.89         6.68 o
   0   9   9        151.54        141.52         7.23 o
   1   9   9          0.54         12.68         7.01 o
   2   9   9          6.11          9.14         7.34 o
   3   9   9         25.98         22.26         6.26 o
   4   9   9         10.59          4.03         7.14 o
   5   9   9          0.73          1.97         6.13 o
  -7  10   9          1.08          4.41         6.55 o
  -6  10   9         12.04         12.24         6.04 o
  -5  10   9          1.36          7.91         6.14 o
  -4  10   9          8.19         12.23         6.19 o
  -3  10   9         11.38         10.34         6.04 o
  -2  10   9        175.93        183.19         7.09 o
  -1  10   9          0.28          6.05         6.57 o
   0  10   9         15.00          7.71         7.08 o
   1  10   9          6.42          9.02         7.92 o
   2  10   9         28.03         22.39         8.08 o
   3  10   9          1.96         -2.69         6.97 o
   4  10   9          8.64          9.12         6.30 o
   5  10   9          3.12          6.94         6.38 o
  -7  11   9          9.56         20.00         6.41 o
  -6  11   9          4.87          8.54         6.84 o
  -5  11   9          0.01          5.30         6.12 o
  -4  11   9          1.09         16.36         6.18 o
  -3  11   9        104.33        120.72         7.84 o
  -2  11   9          2.78         10.57         5.67 o
  -1  11   9         34.53         37.58         6.44 o
   0  11   9          1.73         12.57         6.90 o
   1  11   9         30.36         27.45         6.52 o
   2  11   9          1.74          1.92         7.21 o
   3  11   9          0.52         13.29         7.97 o
   4  11   9          0.76          6.09         7.64 o
  -6  12   9          0.18          1.77         6.61 o
  -5  12   9          5.03         14.44         6.50 o
  -4  12   9        125.10        126.56         7.30 o
  -3  12   9          4.98          5.78         6.78 o
  -2  12   9        107.70        122.50         6.44 o
  -1  12   9         10.36          6.60         6.01 o
   0  12   9          0.40         13.40         7.04 o
   1  12   9          2.81         13.44         7.09 o
   2  12   9          3.34          5.82         7.55 o
   3  12   9          6.68          1.35         6.75 o
   4  12   9          2.34          1.68         6.64 o
  -5  13   9          0.31         -3.12         6.74 o
  -4  13   9         14.10         19.21         7.10 o
  -3  13   9         28.73         29.96         6.57 o
  -2  13   9         22.25         33.75         7.06 o
  -1  13   9         67.11         62.42         6.36 o
   0  13   9          2.04         11.00         6.80 o
   1  13   9          6.50         16.58         6.42 o
   2  13   9          8.30         15.83         6.89 o
   3  13   9          7.48         14.25         6.66 o
  -4  14   9          0.57         11.62         6.11 o
  -3  14   9          3.06         17.82         7.36 o
  -2  14   9          1.40          3.71         7.13 o
  -1  14   9          0.08         -0.60         6.41 o
   0  14   9          2.68         12.52         7.30 o
   1  14   9          0.78         -2.71         7.43 o
   2  14   9          0.64          1.48         6.65 o
  -2  15   9          7.79         23.16         7.13 o
  -1  15   9          4.40          4.76         6.54 o
   0  15   9         53.14         56.54         7.23 o
  -9   0  10          0.05          4.69         7.87 o
  -8   0  10          0.02          9.56         7.55 o
  -7   0  10          3.08          9.85         7.47 o
  -6   0  10         37.89         36.83         8.49 o
  -5   0  10          9.26         16.11         7.75 o
  -4   0  10        124.99        113.57         7.50 o
  -3   0  10         64.02         68.38         7.83 o
  -2   0  10         27.77         25.88         8.27 o
  -1   0  10        815.27        776.08        88.00 o
   0   0  10          0.21          1.25         8.94 o
   1   0  10        292.66        279.75         8.90 o
   2   0  10         19.37         29.37         8.16 o
   3   0  10         36.88         49.96         7.87 o
   4   0  10         36.65         38.90         8.46 o
   5   0  10         23.39         25.17         8.66 o
   6   0  10          6.12         -0.78         9.63 o
  -9   1  10         10.50         10.07         5.38 o
  -8   1  10          5.35         -0.27         5.41 o
  -7   1  10         10.23         15.96         5.18 o
  -6   1  10          4.23         10.79         5.36 o
  -5   1  10         42.20         38.08         5.11 o
  -4   1  10         64.13         73.24         5.38 o
  -3   1  10        183.62        203.15         5.67 o
  -2   1  10        754.01        742.72         7.30 o
  -1   1  10        311.63        319.01         6.48 o
   0   1  10          1.45         -2.44         5.83 o
   1   1  10         25.10         22.78         5.45 o
   2   1  10        151.25        139.58         6.10 o
   3   1  10         32.26         31.85         5.77 o
   4   1  10         11.68         20.08         5.62 o
   5   1  10         12.88         10.88         5.83 o
   6   1  10         15.49         27.98         6.43 o
  -9   2  10          2.81         15.46         5.73 o
  -8   2  10          0.04          7.66         5.39 o
  -7   2  10          5.01          9.35         5.61 o
  -6   2  10          2.53         10.15         5.13 o
  -5   2  10          0.58          5.28         5.31 o
  -4   2  10          3.92          3.15         5.44 o
  -3   2  10        118.13        110.41         5.31 o
  -2   2  10        177.06        174.28         6.65 o
  -1   2  10        186.55        190.14         6.34 o
   0   2  10        159.51        142.82         6.52 o
   1   2  10         45.75         40.57         5.83 o
   2   2  10         60.49         64.43         5.85 o
   3   2  10          8.08          9.78         5.88 o
   4   2  10          4.30          4.35         5.55 o
   5   2  10          1.00          6.26         6.22 o
   6   2  10          2.17         11.05         6.20 o
  -8   3  10         11.87         19.19         5.11 o
  -7   3  10          0.71          4.79         5.20 o
  -6   3  10          1.36          1.27         5.33 o
  -5   3  10         21.52         22.47         4.87 o
  -4   3  10         42.50         40.02         5.49 o
  -3   3  10        209.81        209.06         6.07 o
  -2   3  10         60.74         57.29         5.39 o
  -1   3  10        119.40        113.86         5.93 o
   0   3  10        221.05        210.61         5.85 o
   1   3  10         49.01         44.56         5.96 o
   2   3  10         92.79         88.85         5.97 o
   3   3  10          0.17         11.46         5.90 o
   4   3  10          2.45          2.34         5.64 o
   5   3  10          7.31         17.70         6.30 o
   6   3  10          0.24          7.31         6.31 o
  -8   4  10          0.55          2.00         5.18 o
  -7   4  10          0.69          7.61         5.24 o
  -6   4  10         28.03         17.73         5.93 o
  -5   4  10         50.58         52.47         5.41 o
  -4   4  10        112.72        107.11         5.74 o
  -3   4  10         41.79         43.55         6.32 o
  -2   4  10        109.05        111.76         6.53 o
  -1   4  10         21.19         23.59         6.61 o
   0   4  10          5.94         13.68         6.41 o
   1   4  10          4.32          4.08         5.46 o
   2   4  10          2.80          5.41         5.90 o
   3   4  10          0.61          4.74         6.25 o
   4   4  10          4.65          9.04         6.26 o
   5   4  10         35.05         30.18         6.35 o
   6   4  10         11.09         12.34         6.56 o
  -8   5  10          6.69         19.45         5.62 o
  -7   5  10          8.28          8.58         5.43 o
  -6   5  10         15.72         15.72         5.68 o
  -5   5  10         16.99         19.99         5.31 o
  -4   5  10         12.36         17.57         6.46 o
  -3   5  10         93.68         80.75         6.43 o
  -2   5  10          4.53          9.83         6.22 o
  -1   5  10       1246.27       1190.11        12.92 o
   0   5  10          2.47          4.51         5.45 o
   1   5  10        508.49        458.92         7.60 o
   2   5  10          5.78          1.00         6.06 o
   3   5  10          0.02          5.57         5.28 o
   4   5  10         52.12         63.52         6.36 o
   5   5  10         81.89         90.89         5.41 o
   6   5  10          0.10         -0.18         6.91 o
  -8   6  10          3.15          3.78         6.32 o
  -7   6  10         10.09         22.73         5.77 o
  -6   6  10          0.04         10.38         5.54 o
  -5   6  10         39.54         34.98         5.70 o
  -4   6  10         21.87         20.67         5.94 o
  -3   6  10         88.81         86.63         5.95 o
  -2   6  10        125.07        115.04         6.02 o
  -1   6  10        192.11        196.23         6.47 o
   0   6  10         68.56         61.46         6.61 o
   1   6  10         22.11         23.69         6.84 o
   2   6  10          0.73          7.56         6.03 o
   3   6  10          1.90          8.38         5.83 o
   4   6  10          0.34          9.52         6.44 o
   5   6  10          0.77         10.73         6.45 o
  -8   7  10          0.91         -1.71         5.87 o
  -7   7  10          0.18          3.53         6.25 o
  -6   7  10         18.33         22.14         5.81 o
  -5   7  10          1.21          5.28         5.82 o
  -4   7  10          9.60         11.10         5.98 o
  -3   7  10          0.59          2.23         5.37 o
  -2   7  10        357.01        337.81        10.21 o
  -1   7  10         91.95         90.53         6.67 o
   0   7  10          0.08          7.93         5.72 o
   1   7  10          0.10         -1.32         5.63 o
   2   7  10          1.35         -0.24         6.18 o
   3   7  10          3.94          7.37         6.90 o
   4   7  10          3.21          0.83         6.13 o
   5   7  10          0.02          6.53         6.67 o
  -7   8  10          0.00          8.36         5.38 o
  -6   8  10          3.35          1.39         6.05 o
  -5   8  10          2.93          8.93         6.52 o
  -4   8  10          2.77          4.07         6.10 o
  -3   8  10         56.01         66.06         6.19 o
  -2   8  10         23.76         25.89         5.50 o
  -1   8  10          3.66          5.95         6.28 o
   0   8  10         85.02         79.27         6.54 o
   1   8  10          3.03         12.22         6.50 o
   2   8  10          6.86         14.04         7.15 o
   3   8  10         10.50         11.80         7.27 o
   4   8  10         38.40         42.41         7.11 o
   5   8  10          4.49          9.80         6.48 o
  -7   9  10          6.65         10.43         6.30 o
  -6   9  10          0.51         11.38         6.74 o
  -5   9  10         28.59         31.33         5.46 o
  -4   9  10          5.69         11.75         6.01 o
  -3   9  10         25.47         22.77         5.61 o
  -2   9  10          4.12          5.51         5.28 o
  -1   9  10        174.85        172.93         6.42 o
   0   9  10          3.93          5.48         7.31 o
   1   9  10         36.52         35.15         7.31 o
   2   9  10          1.30          3.57         7.12 o
   3   9  10          3.97          0.93         5.81 o
   4   9  10         37.22         38.92         6.52 o
  -6  10  10          1.42          8.20         6.40 o
  -5  10  10          1.13          6.20         5.57 o
  -4  10  10          0.00          1.37         6.72 o
  -3  10  10         73.75         75.83         7.38 o
  -2  10  10          0.54          2.62         6.71 o
  -1  10  10        164.00        150.22         6.56 o
   0  10  10        122.88        135.98         7.44 o
   1  10  10         26.81         31.34         7.19 o
   2  10  10          4.47          5.92         7.29 o
   3  10  10          2.12          7.01         6.69 o
   4  10  10          8.46         17.56         6.22 o
  -6  11  10         12.68         15.31         6.75 o
  -5  11  10          0.20         13.61         7.06 o
  -4  11  10         24.24         27.39         6.36 o
  -3  11  10          2.43          4.44         6.34 o
  -2  11  10          5.46          8.24         6.30 o
  -1  11  10         53.15         54.13         6.64 o
   0  11  10          3.78          3.44         7.81 o
   1  11  10          0.13          7.15         7.16 o
   2  11  10          1.01          6.41         7.40 o
   3  11  10          6.45          3.92         7.37 o
  -5  12  10          0.42          5.56         6.24 o
  -4  12  10          0.54          2.35         6.66 o
  -3  12  10         19.28         20.79         6.59 o
  -2  12  10          0.61         10.40         6.41 o
  -1  12  10          0.24          7.64         6.67 o
   0  12  10         22.70         19.68         7.31 o
   1  12  10          1.33         10.38         7.58 o
   2  12  10          6.38         16.72        10.63 o
  -4  13  10         20.83         20.27         7.32 o
  -3  13  10          4.90         10.91         7.29 o
  -2  13  10          3.94         14.78         6.68 o
  -1  13  10         17.52         21.13         6.53 o
   0  13  10          0.49          6.67         7.41 o
   1  13  10          0.08        -11.54         8.53 o
  -2  14  10         17.61         26.25         7.89 o
  -1  14  10         28.98         36.95         8.31 o
  -8   1  11          9.63         15.26         6.27 o
  -7   1  11          0.67          9.13         5.90 o
  -6   1  11          0.05          3.38         5.48 o
  -5   1  11         17.65         16.39         5.62 o
  -4   1  11         20.26         32.51         5.51 o
  -3   1  11          3.57          3.38         5.65 o
  -2   1  11          1.67          3.77         5.57 o
  -1   1  11         45.90         55.99         6.15 o
   0   1  11          2.94          1.41         6.21 o
   1   1  11          0.21          5.57         5.35 o
   2   1  11         41.48         40.05         5.86 o
   3   1  11         22.55         26.38         6.09 o
   4   1  11          0.73          4.18         5.83 o
   5   1  11          4.02          6.26         6.44 o
  -8   2  11          6.47          8.50         5.43 o
  -7   2  11         30.35         38.10         5.78 o
  -6   2  11         12.67         20.49         5.03 o
  -5   2  11         14.52         20.58         5.35 o
  -4   2  11         16.39         20.92         5.22 o
  -3   2  11        106.89        106.57         6.24 o
  -2   2  11         96.51        100.83         5.60 o
  -1   2  11         62.54         60.43         5.48 o
   0   2  11          0.78          4.20         6.22 o
   1   2  11         29.34         33.51         5.84 o
   2   2  11          0.30          7.36         5.92 o
   3   2  11         24.00         31.62         5.93 o
   4   2  11          2.32          6.23         6.28 o
   5   2  11          1.33          6.58         6.20 o
  -8   3  11          0.39         10.41         5.80 o
  -7   3  11          1.00          4.07         5.83 o
  -6   3  11         15.54         33.38         5.66 o
  -5   3  11          0.02         10.30         6.04 o
  -4   3  11          8.04          2.13         5.49 o
  -3   3  11          0.04          6.31         5.63 o
  -2   3  11        200.35        192.04         6.13 o
  -1   3  11          9.93          7.02         6.13 o
   0   3  11        167.04        167.87         7.43 o
   1   3  11          5.61         13.70         5.89 o
   2   3  11        130.34        128.14         5.80 o
   3   3  11         23.34         22.58         6.03 o
   4   3  11          0.73          6.45         6.04 o
   5   3  11         21.34         24.50         6.43 o
  -8   4  11          6.76          2.14         6.23 o
  -7   4  11         16.56         24.29         5.56 o
  -6   4  11          0.02          1.39         6.03 o
  -5   4  11         16.49         23.57         6.16 o
  -4   4  11          7.45         12.85         5.93 o
  -3   4  11          3.73         -0.40         5.11 o
  -2   4  11         15.99         19.55         6.28 o
  -1   4  11         29.88         33.43         6.25 o
   0   4  11         72.02         80.05         7.53 o
   1   4  11          0.70          4.77         6.01 o
   2   4  11         11.16         17.82         6.07 o
   3   4  11          1.02          1.46         6.35 o
   4   4  11          1.06          6.57         6.10 o
   5   4  11          1.64          5.15         6.30 o
  -7   5  11          0.02          6.03         5.53 o
  -6   5  11         24.69         29.13         5.51 o
  -5   5  11          9.06          6.41         6.11 o
  -4   5  11          2.94          8.89         6.02 o
  -3   5  11          2.21          4.98         5.88 o
  -2   5  11         14.06         20.13         6.66 o
  -1   5  11         25.29         25.21         6.66 o
   0   5  11         18.25         20.07         6.58 o
   1   5  11          5.58         12.07         6.20 o
   2   5  11         89.02         83.25         6.19 o
   3   5  11          1.88          7.63         6.15 o
   4   5  11         21.12         19.96         6.16 o
   5   5  11          8.51         14.48         6.16 o
  -7   6  11          1.52         12.68         6.40 o
  -6   6  11          0.61         10.58         5.62 o
  -5   6  11          0.16          3.78         5.64 o
  -4   6  11          9.63         11.32         6.59 o
  -3   6  11          1.10         11.15         5.66 o
  -2   6  11          0.03          4.38         6.37 o
  -1   6  11         11.44         17.17         6.84 o
   0   6  11         86.85         87.06         7.12 o
   1   6  11         32.89         32.99         6.89 o
   2   6  11          7.61          6.79         6.78 o
   3   6  11         17.64         20.46         6.80 o
   4   6  11          3.86          6.15         6.27 o
  -7   7  11          6.15          7.34         5.68 o
  -6   7  11          4.10         11.77         6.84 o
  -5   7  11          5.15         12.10         6.12 o
  -4   7  11          7.27         14.09         5.68 o
  -3   7  11         46.42         40.01         6.12 o
  -2   7  11          2.28         -1.37         6.40 o
  -1   7  11          3.30          9.05         6.14 o
   0   7  11         43.85         45.82         6.71 o
   1   7  11         63.36         74.42         8.21 o
   2   7  11         26.34         32.72         7.91 o
   3   7  11         17.43         17.63         7.38 o
   4   7  11          0.21          2.60         7.67 o
  -6   8  11          2.22         16.08         7.04 o
  -5   8  11          0.00         10.40         6.25 o
  -4   8  11         36.48         36.21         6.72 o
  -3   8  11          5.60         15.68         6.55 o
  -2   8  11         55.71         51.68         7.25 o
  -1   8  11          7.63         12.15         5.89 o
   0   8  11          0.36          7.76         6.83 o
   1   8  11         93.80         86.33         7.94 o
   2   8  11          0.40          5.25         7.40 o
   3   8  11         51.38         49.32         7.82 o
   4   8  11          0.00          0.45         6.68 o
  -6   9  11          6.77         19.80         6.23 o
  -5   9  11          2.23          3.40         6.25 o
  -4   9  11          2.94          1.62         6.78 o
  -3   9  11          0.06          6.59         5.70 o
  -2   9  11          4.87          1.45         6.73 o
  -1   9  11         33.88         49.78         9.18 o
   0   9  11         11.72          7.44         7.56 o
   1   9  11         26.36         30.33        12.57 o
   2   9  11          1.89          5.26         7.49 o
   3   9  11          6.39         15.81         7.37 o
  -5  10  11          0.42          4.30         6.56 o
  -4  10  11          2.80          7.54         5.44 o
  -3  10  11         15.43         23.14         7.62 o
  -2  10  11          0.67         13.13         6.54 o
  -1  10  11         56.09         62.44         6.27 o
   0  10  11         26.91         28.96         6.79 o
   1  10  11         15.65         17.50         7.83 o
   2  10  11          0.03          9.57         7.62 o
  -4  11  11          2.53          5.78         6.80 o
  -3  11  11         12.43         19.41         6.58 o
  -2  11  11         20.52         13.18         6.39 o
  -1  11  11         42.35         43.53         7.57 o
   0  11  11         24.65         26.72         7.06 o
   1  11  11          1.58         14.54         7.66 o
   2  11  11         11.15         20.05         7.29 o
  -3  12  11         30.11         34.69         7.44 o
  -2  12  11          0.77          5.44         6.43 o
  -1  12  11          4.34          7.94         7.07 o
   0  12  11         10.59         15.12         6.99 o
  -7   0  12        171.41        210.45         9.85 o
  -6   0  12          0.00          3.94         8.67 o
  -5   0  12          0.04         -0.26         7.99 o
  -4   0  12        114.08        137.73         9.23 o
  -3   0  12          2.69          7.01         7.66 o
  -2   0  12          0.65         -3.88         8.96 o
  -1   0  12         15.57          6.62         8.33 o
   0   0  12          0.00         -1.33         8.42 o
   1   0  12          0.38         11.17         8.94 o
   2   0  12         40.08         40.08         8.44 o
   3   0  12          7.03          5.69         9.22 o
   4   0  12          3.55          9.89         8.98 o
  -7   1  12          0.00         -1.60         5.82 o
  -6   1  12         19.42         23.98         5.82 o
  -5   1  12         15.08         20.50         6.30 o
  -4   1  12          5.41          9.21         5.73 o
  -3   1  12          2.64         12.26         6.18 o
  -2   1  12          5.11         14.28         5.55 o
  -1   1  12         31.24         25.99         5.67 o
   0   1  12         15.87         18.37         5.87 o
   1   1  12         11.49         10.43         5.96 o
   2   1  12          0.04          2.66         6.03 o
   3   1  12          2.09          7.81         6.01 o
   4   1  12          1.14          5.01         6.39 o
  -7   2  12         33.76         36.06         6.58 o
  -6   2  12          0.47          6.12         5.99 o
  -5   2  12          0.06          6.28         5.38 o
  -4   2  12          1.81         13.05         5.18 o
  -3   2  12         12.53         10.09         6.04 o
  -2   2  12         17.72         19.19         5.26 o
  -1   2  12         55.90         55.03         7.23 o
   0   2  12          8.29         12.36         6.13 o
   1   2  12         35.13         26.56         6.14 o
   2   2  12         16.46         17.08         6.19 o
   3   2  12         16.87         20.95         6.24 o
   4   2  12          2.47          3.85         6.40 o
  -7   3  12          2.56          5.57         6.14 o
  -6   3  12          3.85          8.03         5.71 o
  -5   3  12         31.51         35.63         6.49 o
  -4   3  12          2.31         10.55         5.85 o
  -3   3  12          3.47          5.26         6.01 o
  -2   3  12         24.32         29.35         6.88 o
  -1   3  12         18.60         23.29         7.11 o
   0   3  12          0.67          4.79         5.72 o
   1   3  12         12.04         16.57         6.43 o
   2   3  12         11.00         15.95         6.30 o
   3   3  12          1.35          5.04         6.46 o
   4   3  12          2.29         12.75         6.60 o
  -7   4  12          6.60         14.60         6.67 o
  -6   4  12         15.76         27.78         5.84 o
  -5   4  12          5.59         14.99         5.86 o
  -4   4  12          6.38          9.65         6.19 o
  -3   4  12         47.73         42.36         6.18 o
  -2   4  12          5.79          9.13         6.65 o
  -1   4  12          2.00          3.15         6.71 o
   0   4  12         11.86         16.80         6.18 o
   1   4  12          2.77          5.39         6.83 o
   2   4  12          0.24          5.93         5.92 o
   3   4  12          6.78          4.64         6.59 o
   4   4  12          0.23         -0.63         7.06 o
  -6   5  12          0.14         -0.90         6.87 o
  -5   5  12          1.30         14.32         5.99 o
  -4   5  12          1.91          7.19         6.78 o
  -3   5  12         44.66         48.51         6.31 o
  -2   5  12         14.60         20.13         6.68 o
  -1   5  12          0.00          9.92         6.76 o
   0   5  12        135.29        122.20         7.54 o
   1   5  12          4.84         10.99         6.33 o
   2   5  12         24.86         24.72         5.68 o
   3   5  12         23.46         23.47         6.93 o
  -6   6  12          4.30          7.95         6.64 o
  -5   6  12         12.70         19.31         7.11 o
  -4   6  12          0.25          6.14         6.79 o
  -3   6  12         12.66         21.39         6.66 o
  -2   6  12         39.69         42.46         6.73 o
  -1   6  12          0.96          8.62         6.09 o
   0   6  12          8.01         13.18         7.04 o
   1   6  12          2.27          1.63         6.61 o
   2   6  12          0.54          0.39         7.62 o
   3   6  12          9.91         13.88         6.82 o
  -5   7  12          1.66          7.62         6.56 o
  -4   7  12         15.67         13.34         7.14 o
  -3   7  12          0.39          5.55         6.89 o
  -2   7  12          4.23          9.37         7.34 o
  -1   7  12         19.94         26.05         6.26 o
   0   7  12          4.72          6.01         7.20 o
   1   7  12          0.63         -2.14         6.24 o
   2   7  12          3.04         10.61         8.22 o
  -5   8  12          3.16          6.17         6.54 o
  -4   8  12          0.07          1.54         6.35 o
  -3   8  12          2.00          5.68         5.99 o
  -2   8  12         11.11         11.33         7.39 o
  -1   8  12         21.04         21.72         6.70 o
   0   8  12          1.43         10.74         6.75 o
   1   8  12          0.06          1.43         7.29 o
   2   8  12          5.42         16.29         7.60 o
  -4   9  12          0.01          7.60         6.46 o
  -3   9  12          4.48          2.00         7.05 o
  -2   9  12          0.54          8.52         7.30 o
  -1   9  12         10.47         12.72         7.55 o
   0   9  12          0.00          1.56         7.83 o
   1   9  12          0.00          5.45         8.73 o
  -3  10  12          0.04         -0.26         7.50 o
  -2  10  12          6.91          7.24         7.28 o
  -1  10  12          5.19          3.68         6.56 o
   0  10  12         10.40         16.68         7.04 o
  -6   1  13         10.47         20.18         6.03 o
  -5   1  13         33.21         44.89         5.78 o
  -4   1  13          1.36          3.23         6.39 o
  -3   1  13          2.92          6.26         6.48 o
  -2   1  13          0.36          6.48         6.69 o
  -1   1  13          1.33          0.56         7.26 o
   0   1  13          5.66          8.66         6.46 o
   1   1  13          0.75          2.56         6.35 o
   2   1  13          6.60         11.07         6.50 o
  -5   2  13         25.28         35.76         6.67 o
  -4   2  13          1.78         -0.39         5.94 o
  -3   2  13        116.74        127.89         6.88 o
  -2   2  13        169.48        186.23         6.91 o
  -1   2  13          2.16          5.80         6.34 o
   0   2  13         26.50         23.21         6.30 o
   1   2  13          1.37          5.58         6.89 o
   2   2  13          5.57         13.20         6.58 o
  -5   3  13          2.57          8.50         6.74 o
  -4   3  13          1.61          5.23         7.07 o
  -3   3  13         17.49         27.20         6.63 o
  -2   3  13          3.57          5.36         6.76 o
  -1   3  13         33.88         32.60         7.65 o
   0   3  13          2.06          8.73         6.80 o
   1   3  13         12.99          9.30         6.56 o
   2   3  13          4.04          1.83         6.97 o
  -5   4  13         11.76         20.32         6.57 o
  -4   4  13         13.20         12.48         6.55 o
  -3   4  13          4.11         12.74         6.40 o
  -2   4  13          0.16          3.88         6.33 o
  -1   4  13          0.36         -0.56         6.80 o
   0   4  13          0.43          3.07         6.93 o
   1   4  13         12.39         14.50         6.82 o
   2   4  13          0.06         11.24         6.36 o
  -5   5  13         47.37         51.96         6.91 o
  -4   5  13         11.73         11.69         6.96 o
  -3   5  13         28.45         36.49         7.17 o
  -2   5  13          8.53          8.90         7.56 o
  -1   5  13         22.89         28.21         6.73 o
   0   5  13          4.45          7.94         6.84 o
   1   5  13          0.01          2.00         6.70 o
  -4   6  13         27.30         33.43         6.71 o
  -3   6  13         74.72         78.92         7.23 o
  -2   6  13          6.03         13.05         5.84 o
  -1   6  13          0.11          8.96         7.07 o
   0   6  13          0.56         14.29         7.56 o
   1   6  13         20.07         21.95         7.89 o
  -3   7  13         21.42         26.08         6.32 o
  -2   7  13          3.30          6.73         7.32 o
  -1   7  13         44.17         45.05         7.71 o
   0   7  13          8.68         12.49         8.76 o
  -3   0  14          0.96         -0.04         8.73 o
  -2   0  14         29.06         37.19         8.71 o
  -1   0  14         71.77         74.74        10.18 o
   0   0  14          0.42          5.45         9.97 o
  -3   1  14          1.35          2.59         6.77 o
  -2   1  14         82.71         94.26         6.08 o
  -1   1  14         30.05         39.30         6.94 o
   0   1  14         37.65         39.04         6.50 o
  -3   2  14          0.05          7.32         7.87 o
  -2   2  14          2.70          6.02         8.05 o
  -1   2  14         17.81         15.25         7.26 o
  -2   3  14          1.84         -0.52         9.06 o
  -1   3  14         48.19         42.86         8.32 o
                                                
